# Supplementary material for: Connectivity between countries established by landbirds and raptors migrating along the African–Eurasian flyway
Source: Conserv Biol. 2022 Dec 15;37(1):e14002. doi: 10.1111/cobi.14002 (PMC10107209; doi:10.1111/cobi.14002)
Supplement: Supplementary file 3 — Appendix S9. List of migratory links; also available in a virtual application at https://african‐eurasian‐migrants.shinyapps.io/migratory_links/ [file COBI-37-0-s006.xlsx]

## Sheet: Appendix_S9_Migratory_links
Connectivity between countries established by landbirds and raptors migrating along the African-Eurasian flyway Guilherme et al. (2022). Conservation Biology. DOI: 10.1111/cobi.14002
Appendix S9: List of migratory links
The table below lists all 544 migratory links (observed and inferred) analyzed in this study. The strength of a migratory link represents the proportion of individuals in a population that spend the nonbreeding season in a given country in sub-Saharan Africa, and was estimated from the distribution of migration records (observed and interpolated) among the migratory links in each population (Appe…
Group	Common name	Scientific name	Country in Europe (breeding country)	Percentage of European population	Country in Sub-Saharan Africa (nonbreeding country)	Strength of migratory link	Weighted strength (percentage of European population received)	Type of migratory link (observed/inferred)	No. of migration records (observed/interpolated)
Landbirds	European Turtle-dove	Streptopelia turtur	Germany	0.49	Burkina Faso	13.978	0.068	inferred	0.65
Landbirds	European Turtle-dove	Streptopelia turtur	Germany	0.49	Mali	21.505	0.105	observed	1
Landbirds	European Turtle-dove	Streptopelia turtur	Germany	0.49	Mauritania	21.505	0.105	observed	1
Landbirds	European Turtle-dove	Streptopelia turtur	Germany	0.49	Niger	43.011	0.211	observed	2
Landbirds	European Turtle-dove	Streptopelia turtur	France	12.9	Mali	55.556	7.167	observed	10
Landbirds	European Turtle-dove	Streptopelia turtur	France	12.9	Mauritania	33.333	4.3	observed	6
Landbirds	European Turtle-dove	Streptopelia turtur	France	12.9	Senegal & Gambia	11.111	1.433	observed	2
Landbirds	European Turtle-dove	Streptopelia turtur	United Kingdom	0.1	Mali	100	0.1	observed	4
Landbirds	European Nightjar	Caprimulgus europaeus	Denmark	0.12	Angola	34.052	0.041	observed	3
Landbirds	European Nightjar	Caprimulgus europaeus	Denmark	0.12	Botswana	22.701	0.027	observed	2
Landbirds	European Nightjar	Caprimulgus europaeus	Denmark	0.12	Democratic Republic of Congo	11.351	0.014	observed	1
Landbirds	European Nightjar	Caprimulgus europaeus	Denmark	0.12	Namibia	5.562	0.007	inferred	0.49
Landbirds	European Nightjar	Caprimulgus europaeus	Denmark	0.12	Zambia	26.334	0.032	inferred	2.32
Landbirds	European Nightjar	Caprimulgus europaeus	Sweden	2.9	Angola	12.225	0.355	observed	4
Landbirds	European Nightjar	Caprimulgus europaeus	Sweden	2.9	Botswana	5.257	0.152	inferred	1.72
Landbirds	European Nightjar	Caprimulgus europaeus	Sweden	2.9	Democratic Republic of Congo	24.45	0.709	observed	8
Landbirds	European Nightjar	Caprimulgus europaeus	Sweden	2.9	Mozambique	3.056	0.089	observed	1
Landbirds	European Nightjar	Caprimulgus europaeus	Sweden	2.9	Malawi	0.825	0.024	inferred	0.27
Landbirds	European Nightjar	Caprimulgus europaeus	Sweden	2.9	Namibia	9.169	0.266	observed	3
Landbirds	European Nightjar	Caprimulgus europaeus	Sweden	2.9	Tanzania	3.056	0.089	observed	1
Landbirds	European Nightjar	Caprimulgus europaeus	Sweden	2.9	Zambia	33.619	0.975	observed	11
Landbirds	European Nightjar	Caprimulgus europaeus	Sweden	2.9	Zimbabwe	8.344	0.242	inferred	2.73
Landbirds	European Nightjar	Caprimulgus europaeus	Belgium	0.18	Angola	25	0.045	observed	1
Landbirds	European Nightjar	Caprimulgus europaeus	Belgium	0.18	Democratic Republic of Congo	75	0.135	observed	3
Landbirds	European Nightjar	Caprimulgus europaeus	United Kingdom	0.97	Angola	8.333	0.081	observed	1
Landbirds	European Nightjar	Caprimulgus europaeus	United Kingdom	0.97	Democratic Republic of Congo	83.333	0.808	observed	10
Landbirds	European Nightjar	Caprimulgus europaeus	United Kingdom	0.97	Rwanda & Burundi	8.333	0.081	observed	1
Landbirds	Alpine Swift	Tachymarptis melba	Switzerland	0.44	Côte d'Ivoire	33.333	0.147	observed	1
Landbirds	Alpine Swift	Tachymarptis melba	Switzerland	0.44	Guinea	66.667	0.293	observed	2
Landbirds	White-rumped Swift	Apus caffer	Spain	75.68	Guinea	33.333	25.227	observed	1
Landbirds	White-rumped Swift	Apus caffer	Spain	75.68	Liberia	33.333	25.227	observed	1
Landbirds	White-rumped Swift	Apus caffer	Spain	75.68	Sierra Leone	33.333	25.227	observed	1
Landbirds	Great Spotted Cuckoo	Clamator glandarius	Spain	91.48	Mauritania	66.667	60.987	observed	2
Landbirds	Great Spotted Cuckoo	Clamator glandarius	Spain	91.48	Senegal & Gambia	33.333	30.493	observed	1
Landbirds	Common Cuckoo	Cuculus canorus	Denmark	0.37	Angola	66.667	0.247	observed	2
Landbirds	Common Cuckoo	Cuculus canorus	Denmark	0.37	Democratic Republic of Congo	33.333	0.123	observed	1
Landbirds	Common Cuckoo	Cuculus canorus	United Kingdom	0.44	Angola	4	0.018	observed	1
Landbirds	Common Cuckoo	Cuculus canorus	United Kingdom	0.44	Democratic Republic of Congo	40	0.176	observed	10
Landbirds	Common Cuckoo	Cuculus canorus	United Kingdom	0.44	Congo & Cabinda	40	0.176	observed	10
Landbirds	Common Cuckoo	Cuculus canorus	United Kingdom	0.44	Gabon & Equatorial Guinea	16	0.07	observed	4
Landbirds	Common Cuckoo	Cuculus canorus	Hungary	1.88	Angola	100	1.88	observed	3
Landbirds	Common Cuckoo	Cuculus canorus	Sweden	1.87	Democratic Republic of Congo	66.667	1.247	observed	2
Landbirds	Common Cuckoo	Cuculus canorus	Sweden	1.87	Congo & Cabinda	33.333	0.623	observed	1
Landbirds	Common Hoopoe	Upupa epops	Switzerland	0.01	Benin & Togo	4.311	0	inferred	0.98
Landbirds	Common Hoopoe	Upupa epops	Switzerland	0.01	Burkina Faso	7.699	0.001	inferred	1.75
Landbirds	Common Hoopoe	Upupa epops	Switzerland	0.01	Mali	39.595	0.004	observed	9
Landbirds	Common Hoopoe	Upupa epops	Switzerland	0.01	Mauritania	17.598	0.002	observed	4
Landbirds	Common Hoopoe	Upupa epops	Switzerland	0.01	Niger	21.997	0.002	observed	5
Landbirds	Common Hoopoe	Upupa epops	Switzerland	0.01	Nigeria	8.799	0.001	observed	2
Landbirds	Common Hoopoe	Upupa epops	Czech Republic	0	Mali	50	0	observed	2
Landbirds	Common Hoopoe	Upupa epops	Czech Republic	0	Mauritania	50	0	observed	2
Landbirds	Common Hoopoe	Upupa epops	Germany	0.04	Burkina Faso	10	0.004	observed	1
Landbirds	Common Hoopoe	Upupa epops	Germany	0.04	Mali	40	0.016	observed	4
Landbirds	Common Hoopoe	Upupa epops	Germany	0.04	Mauritania	20	0.008	observed	2
Landbirds	Common Hoopoe	Upupa epops	Germany	0.04	Niger	10	0.004	observed	1
Landbirds	Common Hoopoe	Upupa epops	Germany	0.04	Senegal & Gambia	20	0.008	observed	2
Landbirds	European Bee-eater	Merops apiaster	Germany	0.05	Benin & Togo	2.635	0.001	inferred	0.46
Landbirds	European Bee-eater	Merops apiaster	Germany	0.05	Ghana	11.455	0.006	observed	2
Landbirds	European Bee-eater	Merops apiaster	Germany	0.05	Nigeria	5.727	0.003	observed	1
Landbirds	European Bee-eater	Merops apiaster	Bulgaria	0.82	Botswana	16.667	0.137	observed	1
Landbirds	European Bee-eater	Merops apiaster	Bulgaria	0.82	South Africa & eSwatini	66.667	0.547	observed	4
Landbirds	European Bee-eater	Merops apiaster	Bulgaria	0.82	Zimbabwe	16.667	0.137	observed	1
Landbirds	European Bee-eater	Merops apiaster	Germany	0.05	Angola	51.546	0.026	observed	9
Landbirds	European Bee-eater	Merops apiaster	Germany	0.05	Democratic Republic of Congo	5.727	0.003	observed	1
Landbirds	European Bee-eater	Merops apiaster	Germany	0.05	Congo & Cabinda	22.91	0.011	observed	4
Landbirds	European Bee-eater	Merops apiaster	Portugal	5.32	Guinea-Bissau	60	3.192	observed	3
Landbirds	European Bee-eater	Merops apiaster	Portugal	5.32	Nigeria	40	2.128	observed	2
Landbirds	European Roller	Coracias garrulus	France	2.41	Angola	50	1.205	observed	5
Landbirds	European Roller	Coracias garrulus	France	2.41	Botswana	10	0.241	inferred	1
Landbirds	European Roller	Coracias garrulus	France	2.41	Democratic Republic of Congo	20	0.482	observed	2
Landbirds	European Roller	Coracias garrulus	France	2.41	Namibia	10	0.241	observed	1
Landbirds	European Roller	Coracias garrulus	France	2.41	Zambia	10	0.241	observed	1
Landbirds	European Roller	Coracias garrulus	Hungary	4.49	Angola	12.469	0.56	observed	1
Landbirds	European Roller	Coracias garrulus	Hungary	4.49	Botswana	37.406	1.68	observed	3
Landbirds	European Roller	Coracias garrulus	Hungary	4.49	Namibia	24.938	1.12	observed	2
Landbirds	European Roller	Coracias garrulus	Hungary	4.49	Zambia	12.469	0.56	observed	1
Landbirds	European Roller	Coracias garrulus	Hungary	4.49	Zimbabwe	12.718	0.571	inferred	1.02
Landbirds	European Roller	Coracias garrulus	Latvia	0.04	Angola	23.041	0.009	observed	1
Landbirds	European Roller	Coracias garrulus	Latvia	0.04	Botswana	23.041	0.009	observed	1
Landbirds	European Roller	Coracias garrulus	Latvia	0.04	Namibia	7.834	0.003	inferred	0.34
Landbirds	European Roller	Coracias garrulus	Latvia	0.04	Zambia	23.041	0.009	observed	1
Landbirds	European Roller	Coracias garrulus	Latvia	0.04	Zimbabwe	23.041	0.009	observed	1
Landbirds	European Roller	Coracias garrulus	Montenegro	0.04	Botswana	26.11	0.01	observed	1
Landbirds	European Roller	Coracias garrulus	Montenegro	0.04	Zambia	52.219	0.021	observed	2
Landbirds	European Roller	Coracias garrulus	Montenegro	0.04	Zimbabwe	21.671	0.009	inferred	0.83
Landbirds	European Roller	Coracias garrulus	Spain	7.05	Angola	30	2.115	observed	3
Landbirds	European Roller	Coracias garrulus	Spain	7.05	Botswana	30	2.115	observed	3
Landbirds	European Roller	Coracias garrulus	Spain	7.05	Namibia	40	2.82	observed	4
Landbirds	European Roller	Coracias garrulus	Portugal	0.19	Angola	75	0.143	observed	3
Landbirds	European Roller	Coracias garrulus	Portugal	0.19	Namibia	25	0.048	observed	1
Landbirds	Red-backed Shrike	Lanius collurio	Greece	0.59	Mozambique	54.795	0.323	observed	2
Landbirds	Red-backed Shrike	Lanius collurio	Greece	0.59	South Africa & eSwatini	27.397	0.162	observed	1
Landbirds	Red-backed Shrike	Lanius collurio	Greece	0.59	Zimbabwe	17.808	0.105	inferred	0.65
Landbirds	Red-backed Shrike	Lanius collurio	Netherlands	0.01	Angola	22.201	0.002	inferred	1.19
Landbirds	Red-backed Shrike	Lanius collurio	Netherlands	0.01	Botswana	21.828	0.002	inferred	1.17
Landbirds	Red-backed Shrike	Lanius collurio	Netherlands	0.01	Namibia	18.657	0.002	observed	1
Landbirds	Red-backed Shrike	Lanius collurio	Netherlands	0.01	Zambia	18.657	0.002	observed	1
Landbirds	Red-backed Shrike	Lanius collurio	Netherlands	0.01	Zimbabwe	18.657	0.002	observed	1
Landbirds	Red-backed Shrike	Lanius collurio	Denmark	0.02	Angola	21.429	0.004	observed	3
Landbirds	Red-backed Shrike	Lanius collurio	Denmark	0.02	Botswana	35.714	0.007	observed	5
Landbirds	Red-backed Shrike	Lanius collurio	Denmark	0.02	Namibia	28.571	0.006	observed	4
Landbirds	Red-backed Shrike	Lanius collurio	Denmark	0.02	South Africa & eSwatini	14.286	0.003	observed	2
Landbirds	Red-backed Shrike	Lanius collurio	Spain	2.16	Mozambique	33.333	0.72	observed	2
Landbirds	Red-backed Shrike	Lanius collurio	Spain	2.16	Malawi	33.333	0.72	observed	2
Landbirds	Red-backed Shrike	Lanius collurio	Spain	2.16	Zimbabwe	33.333	0.72	observed	2
Landbirds	Red-backed Shrike	Lanius collurio	Sweden	0.49	Angola	20	0.098	observed	1
Landbirds	Red-backed Shrike	Lanius collurio	Sweden	0.49	Botswana	40	0.196	observed	2
Landbirds	Red-backed Shrike	Lanius collurio	Sweden	0.49	Namibia	40	0.196	observed	2
Landbirds	Aquatic Warbler	Acrocephalus paludicola	Ukraine	30.34	Mali	100	30.34	observed	4
Landbirds	Common Reed-warbler	Acrocephalus scirpaceus	Czech Republic	3.25	Burkina Faso	8.973	0.292	inferred	1.25
Landbirds	Common Reed-warbler	Acrocephalus scirpaceus	Czech Republic	3.25	Côte d'Ivoire	10.553	0.343	inferred	1.47
Landbirds	Common Reed-warbler	Acrocephalus scirpaceus	Czech Republic	3.25	Ghana	7.825	0.254	inferred	1.09
Landbirds	Common Reed-warbler	Acrocephalus scirpaceus	Czech Republic	3.25	Guinea	8.04	0.261	inferred	1.12
Landbirds	Common Reed-warbler	Acrocephalus scirpaceus	Czech Republic	3.25	Liberia	7.179	0.233	observed	1
Landbirds	Common Reed-warbler	Acrocephalus scirpaceus	Czech Republic	3.25	Mali	21.536	0.7	observed	3
Landbirds	Common Reed-warbler	Acrocephalus scirpaceus	Czech Republic	3.25	Niger	7.179	0.233	observed	1
Landbirds	Common Reed-warbler	Acrocephalus scirpaceus	Czech Republic	3.25	Sierra Leone	14.358	0.467	observed	2
Landbirds	Common Reed-warbler	Acrocephalus scirpaceus	Germany	6.19	Burkina Faso	16.097	0.996	inferred	1.46
Landbirds	Common Reed-warbler	Acrocephalus scirpaceus	Germany	6.19	Côte d'Ivoire	22.051	1.365	observed	2
Landbirds	Common Reed-warbler	Acrocephalus scirpaceus	Germany	6.19	Guinea	17.751	1.099	inferred	1.61
Landbirds	Common Reed-warbler	Acrocephalus scirpaceus	Germany	6.19	Mali	22.051	1.365	observed	2
Landbirds	Common Reed-warbler	Acrocephalus scirpaceus	Germany	6.19	Senegal & Gambia	22.051	1.365	observed	2
Landbirds	Common Reed-warbler	Acrocephalus scirpaceus	Czech Republic	3.25	Cameroon	7.179	0.233	observed	1
Landbirds	Common Reed-warbler	Acrocephalus scirpaceus	Czech Republic	3.25	Chad	7.179	0.233	observed	1
Landbirds	Great Reed-warbler	Acrocephalus arundinaceus	Bulgaria	1.19	Central African Republic	23.354	0.278	observed	5
Landbirds	Great Reed-warbler	Acrocephalus arundinaceus	Bulgaria	1.19	Cameroon	12.658	0.151	inferred	2.71
Landbirds	Great Reed-warbler	Acrocephalus arundinaceus	Bulgaria	1.19	Democratic Republic of Congo	23.354	0.278	observed	5
Landbirds	Great Reed-warbler	Acrocephalus arundinaceus	Bulgaria	1.19	Congo & Cabinda	4.671	0.056	observed	1
Landbirds	Great Reed-warbler	Acrocephalus arundinaceus	Bulgaria	1.19	Gabon & Equatorial Guinea	7.94	0.094	inferred	1.7
Landbirds	Great Reed-warbler	Acrocephalus arundinaceus	Bulgaria	1.19	Nigeria	9.341	0.111	observed	2
Landbirds	Great Reed-warbler	Acrocephalus arundinaceus	Bulgaria	1.19	Chad	14.012	0.167	observed	3
Landbirds	Great Reed-warbler	Acrocephalus arundinaceus	Bulgaria	1.19	Uganda	4.671	0.056	observed	1
Landbirds	Great Reed-warbler	Acrocephalus arundinaceus	Czech Republic	0.08	Benin & Togo	6.429	0.005	observed	2
Landbirds	Great Reed-warbler	Acrocephalus arundinaceus	Czech Republic	0.08	Burkina Faso	3.214	0.003	observed	1
Landbirds	Great Reed-warbler	Acrocephalus arundinaceus	Czech Republic	0.08	Central African Republic	4.082	0.003	inferred	1.27
Landbirds	Great Reed-warbler	Acrocephalus arundinaceus	Czech Republic	0.08	Côte d'Ivoire	16.072	0.013	observed	5
Landbirds	Great Reed-warbler	Acrocephalus arundinaceus	Czech Republic	0.08	Cameroon	12.858	0.01	observed	4
Landbirds	Great Reed-warbler	Acrocephalus arundinaceus	Czech Republic	0.08	Democratic Republic of Congo	3.214	0.003	observed	1
Landbirds	Great Reed-warbler	Acrocephalus arundinaceus	Czech Republic	0.08	Congo & Cabinda	2.7	0.002	inferred	0.84
Landbirds	Great Reed-warbler	Acrocephalus arundinaceus	Czech Republic	0.08	Gabon & Equatorial Guinea	3.214	0.003	observed	1
Landbirds	Great Reed-warbler	Acrocephalus arundinaceus	Czech Republic	0.08	Ghana	9.643	0.008	observed	3
Landbirds	Great Reed-warbler	Acrocephalus arundinaceus	Czech Republic	0.08	Nigeria	38.573	0.031	observed	12
Landbirds	Great Reed-warbler	Acrocephalus arundinaceus	Sweden	0.02	Benin & Togo	4.611	0.001	inferred	1.02
Landbirds	Great Reed-warbler	Acrocephalus arundinaceus	Sweden	0.02	Burkina Faso	4.521	0.001	observed	1
Landbirds	Great Reed-warbler	Acrocephalus arundinaceus	Sweden	0.02	Côte d'Ivoire	18.083	0.004	observed	4
Landbirds	Great Reed-warbler	Acrocephalus arundinaceus	Sweden	0.02	Cameroon	13.562	0.003	observed	3
Landbirds	Great Reed-warbler	Acrocephalus arundinaceus	Sweden	0.02	Ghana	4.521	0.001	observed	1
Landbirds	Great Reed-warbler	Acrocephalus arundinaceus	Sweden	0.02	Guinea	9.042	0.002	observed	2
Landbirds	Great Reed-warbler	Acrocephalus arundinaceus	Sweden	0.02	Liberia	4.837	0.001	inferred	1.07
Landbirds	Great Reed-warbler	Acrocephalus arundinaceus	Sweden	0.02	Mali	13.698	0.003	inferred	3.03
Landbirds	Great Reed-warbler	Acrocephalus arundinaceus	Sweden	0.02	Niger	9.042	0.002	observed	2
Landbirds	Great Reed-warbler	Acrocephalus arundinaceus	Sweden	0.02	Nigeria	13.562	0.003	observed	3
Landbirds	Great Reed-warbler	Acrocephalus arundinaceus	Sweden	0.02	Sierra Leone	4.521	0.001	observed	1
Landbirds	Great Reed-warbler	Acrocephalus arundinaceus	Turkey	5.83	Kenya	21.345	1.244	observed	2
Landbirds	Great Reed-warbler	Acrocephalus arundinaceus	Turkey	5.83	Mozambique	21.345	1.244	observed	2
Landbirds	Great Reed-warbler	Acrocephalus arundinaceus	Turkey	5.83	Malawi	3.949	0.23	inferred	0.37
Landbirds	Great Reed-warbler	Acrocephalus arundinaceus	Turkey	5.83	Tanzania	53.362	3.111	observed	5
Landbirds	Great Reed-warbler	Acrocephalus arundinaceus	Spain	13.9	Guinea	33.333	4.633	observed	1
Landbirds	Great Reed-warbler	Acrocephalus arundinaceus	Spain	13.9	Sierra Leone	66.667	9.267	observed	2
Landbirds	Northern House Martin	Delichon urbicum	Hungary	0.26	Central African Republic	29.542	0.077	observed	2
Landbirds	Northern House Martin	Delichon urbicum	Hungary	0.26	Democratic Republic of Congo	22.895	0.06	inferred	1.55
Landbirds	Northern House Martin	Delichon urbicum	Hungary	0.26	Ethiopia & Djibouti	14.771	0.038	observed	1
Landbirds	Northern House Martin	Delichon urbicum	Hungary	0.26	South Sudan	3.25	0.008	inferred	0.22
Landbirds	Northern House Martin	Delichon urbicum	Hungary	0.26	Uganda	14.771	0.038	observed	1
Landbirds	Northern House Martin	Delichon urbicum	Hungary	0.26	South Africa & eSwatini	14.771	0.038	observed	1
Landbirds	Barn Swallow	Hirundo rustica	Switzerland	0.27	Benin & Togo	3.988	0.011	observed	2
Landbirds	Barn Swallow	Hirundo rustica	Switzerland	0.27	Central African Republic	15.952	0.043	observed	8
Landbirds	Barn Swallow	Hirundo rustica	Switzerland	0.27	Cameroon	15.952	0.043	observed	8
Landbirds	Barn Swallow	Hirundo rustica	Switzerland	0.27	Democratic Republic of Congo	12.263	0.033	inferred	6.15
Landbirds	Barn Swallow	Hirundo rustica	Switzerland	0.27	Congo & Cabinda	5.982	0.016	observed	3
Landbirds	Barn Swallow	Hirundo rustica	Switzerland	0.27	Gabon & Equatorial Guinea	9.97	0.027	observed	5
Landbirds	Barn Swallow	Hirundo rustica	Switzerland	0.27	Niger	1.994	0.005	observed	1
Landbirds	Barn Swallow	Hirundo rustica	Switzerland	0.27	Nigeria	19.94	0.054	observed	10
Landbirds	Barn Swallow	Hirundo rustica	Switzerland	0.27	Chad	5.982	0.016	observed	3
Landbirds	Barn Swallow	Hirundo rustica	Czech Republic	1.45	Angola	4.704	0.068	observed	1
Landbirds	Barn Swallow	Hirundo rustica	Czech Republic	1.45	Botswana	9.407	0.136	observed	2
Landbirds	Barn Swallow	Hirundo rustica	Czech Republic	1.45	Central African Republic	4.704	0.068	observed	1
Landbirds	Barn Swallow	Hirundo rustica	Czech Republic	1.45	Democratic Republic of Congo	47.037	0.682	observed	10
Landbirds	Barn Swallow	Hirundo rustica	Czech Republic	1.45	Congo & Cabinda	4.704	0.068	observed	1
Landbirds	Barn Swallow	Hirundo rustica	Czech Republic	1.45	Namibia	6.068	0.088	inferred	1.29
Landbirds	Barn Swallow	Hirundo rustica	Czech Republic	1.45	Rwanda & Burundi	0.988	0.014	inferred	0.21
Landbirds	Barn Swallow	Hirundo rustica	Czech Republic	1.45	South Sudan	4.704	0.068	observed	1
Landbirds	Barn Swallow	Hirundo rustica	Czech Republic	1.45	South Africa & eSwatini	9.407	0.136	observed	2
Landbirds	Barn Swallow	Hirundo rustica	Czech Republic	1.45	Zambia	4.704	0.068	observed	1
Landbirds	Barn Swallow	Hirundo rustica	Czech Republic	1.45	Zimbabwe	3.575	0.052	inferred	0.76
Landbirds	Barn Swallow	Hirundo rustica	Italy	2.41	Botswana	1.245	0.03	inferred	0.58
Landbirds	Barn Swallow	Hirundo rustica	Italy	2.41	Namibia	2.147	0.052	observed	1
Landbirds	Barn Swallow	Hirundo rustica	Italy	2.41	South Africa & eSwatini	2.147	0.052	observed	1
Landbirds	Barn Swallow	Hirundo rustica	Lithuania	0.83	Botswana	10.792	0.09	inferred	0.79
Landbirds	Barn Swallow	Hirundo rustica	Lithuania	0.83	Lesotho	13.661	0.113	observed	1
Landbirds	Barn Swallow	Hirundo rustica	Lithuania	0.83	Mozambique	13.661	0.113	observed	1
Landbirds	Barn Swallow	Hirundo rustica	Lithuania	0.83	Namibia	13.661	0.113	observed	1
Landbirds	Barn Swallow	Hirundo rustica	Lithuania	0.83	South Africa & eSwatini	27.322	0.227	observed	2
Landbirds	Barn Swallow	Hirundo rustica	Lithuania	0.83	Zimbabwe	7.24	0.06	inferred	0.53
Landbirds	Barn Swallow	Hirundo rustica	Switzerland	0.27	Mauritania	1.994	0.005	observed	1
Landbirds	Barn Swallow	Hirundo rustica	Switzerland	0.27	Botswana	1.994	0.005	observed	1
Landbirds	Barn Swallow	Hirundo rustica	Switzerland	0.27	South Africa & eSwatini	3.988	0.011	observed	2
Landbirds	Barn Swallow	Hirundo rustica	Spain	33.42	Benin & Togo	2.439	0.815	observed	1
Landbirds	Barn Swallow	Hirundo rustica	Spain	33.42	Burkina Faso	12.195	4.076	observed	5
Landbirds	Barn Swallow	Hirundo rustica	Spain	33.42	Côte d'Ivoire	17.073	5.706	observed	7
Landbirds	Barn Swallow	Hirundo rustica	Spain	33.42	Ghana	7.317	2.445	observed	3
Landbirds	Barn Swallow	Hirundo rustica	Spain	33.42	Guinea	21.951	7.336	observed	9
Landbirds	Barn Swallow	Hirundo rustica	Spain	33.42	Liberia	7.317	2.445	observed	3
Landbirds	Barn Swallow	Hirundo rustica	Spain	33.42	Mali	21.951	7.336	observed	9
Landbirds	Barn Swallow	Hirundo rustica	Spain	33.42	Mauritania	2.439	0.815	observed	1
Landbirds	Barn Swallow	Hirundo rustica	Spain	33.42	Nigeria	2.439	0.815	observed	1
Landbirds	Barn Swallow	Hirundo rustica	Spain	33.42	Sierra Leone	2.439	0.815	observed	1
Landbirds	Barn Swallow	Hirundo rustica	Spain	33.42	Gabon & Equatorial Guinea	2.439	0.815	observed	1
Landbirds	Barn Swallow	Hirundo rustica	Italy	2.41	Mali	2.147	0.052	observed	1
Landbirds	Barn Swallow	Hirundo rustica	Italy	2.41	Central African Republic	15.028	0.362	observed	7
Landbirds	Barn Swallow	Hirundo rustica	Italy	2.41	Cameroon	30.056	0.724	observed	14
Landbirds	Barn Swallow	Hirundo rustica	Italy	2.41	Democratic Republic of Congo	4.294	0.103	observed	2
Landbirds	Barn Swallow	Hirundo rustica	Italy	2.41	Congo & Cabinda	10.734	0.259	observed	5
Landbirds	Barn Swallow	Hirundo rustica	Italy	2.41	Gabon & Equatorial Guinea	6.441	0.155	observed	3
Landbirds	Barn Swallow	Hirundo rustica	Italy	2.41	Nigeria	17.175	0.414	observed	8
Landbirds	Barn Swallow	Hirundo rustica	Italy	2.41	Chad	8.587	0.207	observed	4
Landbirds	Barn Swallow	Hirundo rustica	Lithuania	0.83	Democratic Republic of Congo	13.661	0.113	observed	1
Landbirds	Collared Sand Martin	Riparia riparia	Hungary	0.9	Cameroon	33.333	0.3	observed	2
Landbirds	Collared Sand Martin	Riparia riparia	Hungary	0.9	Niger	16.667	0.15	observed	1
Landbirds	Collared Sand Martin	Riparia riparia	Hungary	0.9	Nigeria	16.667	0.15	observed	1
Landbirds	Collared Sand Martin	Riparia riparia	Hungary	0.9	Chad	33.333	0.3	observed	2
Landbirds	Willow Warbler	Phylloscopus trochilus	Denmark	0.74	Benin & Togo	5.914	0.044	observed	1
Landbirds	Willow Warbler	Phylloscopus trochilus	Denmark	0.74	Burkina Faso	5.914	0.044	observed	1
Landbirds	Willow Warbler	Phylloscopus trochilus	Denmark	0.74	Central African Republic	23.655	0.175	observed	4
Landbirds	Willow Warbler	Phylloscopus trochilus	Denmark	0.74	Côte d'Ivoire	11.827	0.088	observed	2
Landbirds	Willow Warbler	Phylloscopus trochilus	Denmark	0.74	Cameroon	17.209	0.127	inferred	2.91
Landbirds	Willow Warbler	Phylloscopus trochilus	Denmark	0.74	Ghana	11.827	0.088	observed	2
Landbirds	Willow Warbler	Phylloscopus trochilus	Denmark	0.74	Niger	5.914	0.044	observed	1
Landbirds	Willow Warbler	Phylloscopus trochilus	Denmark	0.74	Nigeria	11.827	0.088	observed	2
Landbirds	Willow Warbler	Phylloscopus trochilus	Denmark	0.74	Chad	5.914	0.044	observed	1
Landbirds	Rufous-tailed Scrub-robin	Cercotrichas galactotes	Spain	81.75	Mauritania	100	81.75	observed	3
Landbirds	Thrush Nightingale	Luscinia luscinia	Denmark	2.41	Botswana	9.091	0.219	inferred	1.3
Landbirds	Thrush Nightingale	Luscinia luscinia	Denmark	2.41	Democratic Republic of Congo	6.993	0.169	observed	1
Landbirds	Thrush Nightingale	Luscinia luscinia	Denmark	2.41	Mozambique	41.958	1.011	observed	6
Landbirds	Thrush Nightingale	Luscinia luscinia	Denmark	2.41	Malawi	13.986	0.337	observed	2
Landbirds	Thrush Nightingale	Luscinia luscinia	Denmark	2.41	Namibia	6.993	0.169	observed	1
Landbirds	Thrush Nightingale	Luscinia luscinia	Denmark	2.41	Tanzania	6.993	0.169	observed	1
Landbirds	Thrush Nightingale	Luscinia luscinia	Denmark	2.41	Zambia	6.993	0.169	observed	1
Landbirds	Thrush Nightingale	Luscinia luscinia	Denmark	2.41	Zimbabwe	6.993	0.169	observed	1
Landbirds	Common Nightingale	Luscinia megarhynchos	Bulgaria	2.59	Central African Republic	45.455	1.177	observed	5
Landbirds	Common Nightingale	Luscinia megarhynchos	Bulgaria	2.59	Democratic Republic of Congo	9.091	0.235	observed	1
Landbirds	Common Nightingale	Luscinia megarhynchos	Bulgaria	2.59	South Sudan	9.091	0.235	observed	1
Landbirds	Common Nightingale	Luscinia megarhynchos	Bulgaria	2.59	Chad	27.273	0.706	observed	3
Landbirds	Common Nightingale	Luscinia megarhynchos	Bulgaria	2.59	Uganda	9.091	0.235	observed	1
Landbirds	Common Nightingale	Luscinia megarhynchos	France	5.8	Côte d'Ivoire	45.455	2.636	observed	5
Landbirds	Common Nightingale	Luscinia megarhynchos	France	5.8	Ghana	18.182	1.055	observed	2
Landbirds	Common Nightingale	Luscinia megarhynchos	France	5.8	Guinea	9.091	0.527	observed	1
Landbirds	Common Nightingale	Luscinia megarhynchos	France	5.8	Liberia	18.182	1.055	observed	2
Landbirds	Common Nightingale	Luscinia megarhynchos	France	5.8	Mali	9.091	0.527	observed	1
Landbirds	Common Nightingale	Luscinia megarhynchos	Italy	10.04	Benin & Togo	16.667	1.673	observed	1
Landbirds	Common Nightingale	Luscinia megarhynchos	Italy	10.04	Côte d'Ivoire	16.667	1.673	observed	1
Landbirds	Common Nightingale	Luscinia megarhynchos	Italy	10.04	Ghana	33.333	3.347	observed	2
Landbirds	Common Nightingale	Luscinia megarhynchos	Italy	10.04	Nigeria	33.333	3.347	observed	2
Landbirds	Semi-collared Flycatcher	Ficedula semitorquata	Bulgaria	27.19	Democratic Republic of Congo	9.091	2.472	observed	1
Landbirds	Semi-collared Flycatcher	Ficedula semitorquata	Bulgaria	27.19	Rwanda & Burundi	9.091	2.472	observed	1
Landbirds	Semi-collared Flycatcher	Ficedula semitorquata	Bulgaria	27.19	Tanzania	63.636	17.303	observed	7
Landbirds	Semi-collared Flycatcher	Ficedula semitorquata	Bulgaria	27.19	Uganda	18.182	4.944	observed	2
Landbirds	European Pied Flycatcher	Ficedula hypoleuca	Finland	12.11	Côte d'Ivoire	33.333	4.037	observed	1
Landbirds	European Pied Flycatcher	Ficedula hypoleuca	Finland	12.11	Guinea	66.667	8.073	observed	2
Landbirds	European Pied Flycatcher	Ficedula hypoleuca	Netherlands	0.52	Côte d'Ivoire	42.857	0.223	observed	3
Landbirds	European Pied Flycatcher	Ficedula hypoleuca	Netherlands	0.52	Guinea	14.286	0.074	observed	1
Landbirds	European Pied Flycatcher	Ficedula hypoleuca	Netherlands	0.52	Mali	42.857	0.223	observed	3
Landbirds	Collared Flycatcher	Ficedula albicollis	Czech Republic	2.99	Angola	15.385	0.46	observed	6
Landbirds	Collared Flycatcher	Ficedula albicollis	Czech Republic	2.99	Botswana	17.949	0.537	observed	7
Landbirds	Collared Flycatcher	Ficedula albicollis	Czech Republic	2.99	Democratic Republic of Congo	28.205	0.843	observed	11
Landbirds	Collared Flycatcher	Ficedula albicollis	Czech Republic	2.99	Namibia	5.128	0.153	observed	2
Landbirds	Collared Flycatcher	Ficedula albicollis	Czech Republic	2.99	Zambia	30.769	0.92	observed	12
Landbirds	Collared Flycatcher	Ficedula albicollis	Czech Republic	2.99	Zimbabwe	2.564	0.077	observed	1
Landbirds	Collared Flycatcher	Ficedula albicollis	Sweden	0.34	Angola	57.143	0.194	observed	8
Landbirds	Collared Flycatcher	Ficedula albicollis	Sweden	0.34	Democratic Republic of Congo	14.286	0.049	observed	2
Landbirds	Collared Flycatcher	Ficedula albicollis	Sweden	0.34	Zambia	28.571	0.097	observed	4
Landbirds	Common Redstart	Phoenicurus phoenicurus	Switzerland	0.41	Mali	33.333	0.137	observed	1
Landbirds	Common Redstart	Phoenicurus phoenicurus	Switzerland	0.41	Mauritania	66.667	0.273	observed	2
Landbirds	Common Redstart	Phoenicurus phoenicurus	Denmark	3.15	Burkina Faso	20	0.63	observed	1
Landbirds	Common Redstart	Phoenicurus phoenicurus	Denmark	3.15	Mali	60	1.89	observed	3
Landbirds	Common Redstart	Phoenicurus phoenicurus	Denmark	3.15	Senegal & Gambia	20	0.63	observed	1
Landbirds	Whinchat	Saxicola rubetra	United Kingdom	0.89	Benin & Togo	12.175	0.108	observed	3
Landbirds	Whinchat	Saxicola rubetra	United Kingdom	0.89	Burkina Faso	4.83	0.043	inferred	1.19
Landbirds	Whinchat	Saxicola rubetra	United Kingdom	0.89	Côte d'Ivoire	12.175	0.108	observed	3
Landbirds	Whinchat	Saxicola rubetra	United Kingdom	0.89	Ghana	36.526	0.325	observed	9
Landbirds	Whinchat	Saxicola rubetra	United Kingdom	0.89	Guinea	5.398	0.048	inferred	1.33
Landbirds	Whinchat	Saxicola rubetra	United Kingdom	0.89	Liberia	1.299	0.012	inferred	0.32
Landbirds	Whinchat	Saxicola rubetra	United Kingdom	0.89	Mali	7.305	0.065	inferred	1.8
Landbirds	Whinchat	Saxicola rubetra	United Kingdom	0.89	Niger	4.058	0.036	observed	1
Landbirds	Whinchat	Saxicola rubetra	United Kingdom	0.89	Nigeria	12.175	0.108	observed	3
Landbirds	Whinchat	Saxicola rubetra	United Kingdom	0.89	Sierra Leone	4.058	0.036	observed	1
Landbirds	Northern Wheatear	Oenanthe oenanthe	Switzerland	0.66	Benin & Togo	10.627	0.07	observed	1
Landbirds	Northern Wheatear	Oenanthe oenanthe	Switzerland	0.66	Burkina Faso	10.627	0.07	observed	1
Landbirds	Northern Wheatear	Oenanthe oenanthe	Switzerland	0.66	Mali	21.254	0.14	observed	2
Landbirds	Northern Wheatear	Oenanthe oenanthe	Switzerland	0.66	Mauritania	21.254	0.14	observed	2
Landbirds	Northern Wheatear	Oenanthe oenanthe	Switzerland	0.66	Niger	25.611	0.169	inferred	2.41
Landbirds	Northern Wheatear	Oenanthe oenanthe	Switzerland	0.66	Nigeria	10.627	0.07	observed	1
Landbirds	Northern Wheatear	Oenanthe oenanthe	Germany	0.03	Burkina Faso	16.667	0.005	observed	1
Landbirds	Northern Wheatear	Oenanthe oenanthe	Germany	0.03	Mali	83.333	0.025	observed	5
Landbirds	Northern Wheatear	Oenanthe oenanthe	Sweden	3.54	Burkina Faso	7.143	0.253	observed	1
Landbirds	Northern Wheatear	Oenanthe oenanthe	Sweden	3.54	Mali	64.286	2.276	observed	9
Landbirds	Northern Wheatear	Oenanthe oenanthe	Sweden	3.54	Mauritania	21.429	0.759	observed	3
Landbirds	Northern Wheatear	Oenanthe oenanthe	Sweden	3.54	Niger	7.143	0.253	observed	1
Landbirds	Cyprus Wheatear	Oenanthe cypriaca	Cyprus	100	Ethiopia & Djibouti	23.077	23.077	observed	3
Landbirds	Cyprus Wheatear	Oenanthe cypriaca	Cyprus	100	Sudan	69.231	69.231	observed	9
Landbirds	Cyprus Wheatear	Oenanthe cypriaca	Cyprus	100	South Sudan	7.692	7.692	observed	1
Landbirds	Tawny Pipit	Anthus campestris	Czech Republic	0.01	Mali	41.667	0.004	observed	5
Landbirds	Tawny Pipit	Anthus campestris	Czech Republic	0.01	Mauritania	50	0.005	observed	6
Landbirds	Tawny Pipit	Anthus campestris	Czech Republic	0.01	Senegal & Gambia	8.333	0.001	observed	1
Landbirds	Ortolan Bunting	Emberiza hortulana	Sweden	0.04	Guinea	42.313	0.017	observed	3
Landbirds	Ortolan Bunting	Emberiza hortulana	Sweden	0.04	Guinea-Bissau	1.269	0.001	inferred	0.09
Landbirds	Ortolan Bunting	Emberiza hortulana	Sweden	0.04	Mali	42.313	0.017	observed	3
Landbirds	Ortolan Bunting	Emberiza hortulana	Sweden	0.04	Senegal & Gambia	14.104	0.006	observed	1
Landbirds	Ortolan Bunting	Emberiza hortulana	Germany	0.42	Guinea	35.294	0.148	observed	6
Landbirds	Ortolan Bunting	Emberiza hortulana	Germany	0.42	Liberia	17.647	0.074	observed	3
Landbirds	Ortolan Bunting	Emberiza hortulana	Germany	0.42	Sierra Leone	47.059	0.198	observed	8
Raptors	Osprey	Pandion haliaetus	Germany	9.68	Cameroon	4.686	0.454	inferred	0.59
Raptors	Osprey	Pandion haliaetus	Germany	9.68	Nigeria	7.943	0.769	observed	1
Raptors	Osprey	Pandion haliaetus	Germany	9.68	Chad	7.943	0.769	observed	1
Raptors	Osprey	Pandion haliaetus	Estonia	1.27	Angola	14.599	0.185	observed	1
Raptors	Osprey	Pandion haliaetus	Estonia	1.27	Central African Republic	12.409	0.158	inferred	0.85
Raptors	Osprey	Pandion haliaetus	Estonia	1.27	Democratic Republic of Congo	29.197	0.371	observed	2
Raptors	Osprey	Pandion haliaetus	Estonia	1.27	Congo & Cabinda	14.599	0.185	observed	1
Raptors	Osprey	Pandion haliaetus	Estonia	1.27	Sudan	14.599	0.185	observed	1
Raptors	Osprey	Pandion haliaetus	Estonia	1.27	South Sudan	14.599	0.185	observed	1
Raptors	Osprey	Pandion haliaetus	Finland	17.92	Kenya	4.669	0.837	observed	1
Raptors	Osprey	Pandion haliaetus	Finland	17.92	Rwanda & Burundi	4.669	0.837	observed	1
Raptors	Osprey	Pandion haliaetus	Finland	17.92	Tanzania	15.966	2.861	inferred	3.42
Raptors	Osprey	Pandion haliaetus	Sweden	53.36	Burkina Faso	4.81	2.567	inferred	1.05
Raptors	Osprey	Pandion haliaetus	Sweden	53.36	Côte d'Ivoire	13.743	7.333	observed	3
Raptors	Osprey	Pandion haliaetus	Sweden	53.36	Ghana	4.581	2.444	observed	1
Raptors	Osprey	Pandion haliaetus	Sweden	53.36	Guinea	4.581	2.444	observed	1
Raptors	Osprey	Pandion haliaetus	Sweden	53.36	Guinea-Bissau	13.743	7.333	observed	3
Raptors	Osprey	Pandion haliaetus	Sweden	53.36	Liberia	3.573	1.907	inferred	0.78
Raptors	Osprey	Pandion haliaetus	Sweden	53.36	Mali	4.581	2.444	observed	1
Raptors	Osprey	Pandion haliaetus	Sweden	53.36	Senegal & Gambia	36.647	19.555	observed	8
Raptors	Osprey	Pandion haliaetus	Sweden	53.36	Sierra Leone	4.581	2.444	observed	1
Raptors	Osprey	Pandion haliaetus	Germany	9.68	Burkina Faso	7.943	0.769	observed	1
Raptors	Osprey	Pandion haliaetus	Germany	9.68	Guinea	7.943	0.769	observed	1
Raptors	Osprey	Pandion haliaetus	Germany	9.68	Guinea-Bissau	23.828	2.307	observed	3
Raptors	Osprey	Pandion haliaetus	Germany	9.68	Mali	7.943	0.769	observed	1
Raptors	Osprey	Pandion haliaetus	Germany	9.68	Senegal & Gambia	31.771	3.075	observed	4
Raptors	Osprey	Pandion haliaetus	Finland	17.92	Côte d'Ivoire	4.669	0.837	observed	1
Raptors	Osprey	Pandion haliaetus	Finland	17.92	Guinea	9.337	1.673	observed	2
Raptors	Osprey	Pandion haliaetus	Finland	17.92	Guinea-Bissau	4.669	0.837	observed	1
Raptors	Osprey	Pandion haliaetus	Finland	17.92	Senegal & Gambia	9.337	1.673	observed	2
Raptors	Osprey	Pandion haliaetus	Finland	17.92	Cameroon	18.674	3.346	observed	4
Raptors	Osprey	Pandion haliaetus	Finland	17.92	Gabon & Equatorial Guinea	14.006	2.51	observed	3
Raptors	Osprey	Pandion haliaetus	Finland	17.92	Nigeria	9.337	1.673	observed	2
Raptors	Osprey	Pandion haliaetus	Finland	17.92	Mozambique	4.669	0.837	observed	1
Raptors	Osprey	Pandion haliaetus	United Kingdom	3.07	Guinea	4.762	0.146	observed	1
Raptors	Osprey	Pandion haliaetus	United Kingdom	3.07	Guinea-Bissau	19.048	0.585	observed	4
Raptors	Osprey	Pandion haliaetus	United Kingdom	3.07	Mauritania	14.286	0.439	observed	3
Raptors	Osprey	Pandion haliaetus	United Kingdom	3.07	Senegal & Gambia	61.905	1.9	observed	13
Raptors	Osprey	Pandion haliaetus	Norway	6.54	Benin & Togo	20	1.308	observed	1
Raptors	Osprey	Pandion haliaetus	Norway	6.54	Cameroon	20	1.308	observed	1
Raptors	Osprey	Pandion haliaetus	Norway	6.54	Nigeria	40	2.616	observed	2
Raptors	Osprey	Pandion haliaetus	Norway	6.54	Guinea-Bissau	20	1.308	observed	1
Raptors	Osprey	Pandion haliaetus	Sweden	53.36	Cameroon	4.581	2.444	observed	1
Raptors	Osprey	Pandion haliaetus	Sweden	53.36	Mozambique	4.581	2.444	observed	1
Raptors	European Honey-buzzard	Pernis apivorus	Germany	6.24	Guinea	10.504	0.655	observed	1
Raptors	European Honey-buzzard	Pernis apivorus	Germany	6.24	Liberia	10.504	0.655	observed	1
Raptors	European Honey-buzzard	Pernis apivorus	Germany	6.24	Sierra Leone	5.462	0.341	inferred	0.52
Raptors	European Honey-buzzard	Pernis apivorus	Finland	2.98	Benin & Togo	3.588	0.107	observed	1
Raptors	European Honey-buzzard	Pernis apivorus	Finland	2.98	Cameroon	21.062	0.628	inferred	5.87
Raptors	European Honey-buzzard	Pernis apivorus	Finland	2.98	Ghana	3.588	0.107	observed	1
Raptors	European Honey-buzzard	Pernis apivorus	Finland	2.98	Niger	10.764	0.321	observed	3
Raptors	European Honey-buzzard	Pernis apivorus	Finland	2.98	Nigeria	39.469	1.176	observed	11
Raptors	European Honey-buzzard	Pernis apivorus	Finland	2.98	Chad	10.764	0.321	observed	3
Raptors	European Honey-buzzard	Pernis apivorus	United Kingdom	0.06	Benin & Togo	9.45	0.006	inferred	0.67
Raptors	European Honey-buzzard	Pernis apivorus	United Kingdom	0.06	Côte d'Ivoire	20.592	0.012	inferred	1.46
Raptors	European Honey-buzzard	Pernis apivorus	United Kingdom	0.06	Cameroon	14.104	0.008	observed	1
Raptors	European Honey-buzzard	Pernis apivorus	United Kingdom	0.06	Ghana	13.54	0.008	inferred	0.96
Raptors	European Honey-buzzard	Pernis apivorus	United Kingdom	0.06	Liberia	14.104	0.008	observed	1
Raptors	European Honey-buzzard	Pernis apivorus	United Kingdom	0.06	Nigeria	28.209	0.017	observed	2
Raptors	European Honey-buzzard	Pernis apivorus	Netherlands	0.53	Côte d'Ivoire	15.133	0.08	inferred	2.45
Raptors	European Honey-buzzard	Pernis apivorus	Netherlands	0.53	Ghana	18.53	0.098	observed	3
Raptors	European Honey-buzzard	Pernis apivorus	Netherlands	0.53	Guinea	10.747	0.057	inferred	1.74
Raptors	European Honey-buzzard	Pernis apivorus	Netherlands	0.53	Liberia	30.883	0.164	observed	5
Raptors	European Honey-buzzard	Pernis apivorus	Netherlands	0.53	Sierra Leone	6.177	0.033	observed	1
Raptors	European Honey-buzzard	Pernis apivorus	Sweden	8.63	Benin & Togo	8.361	0.722	observed	1
Raptors	European Honey-buzzard	Pernis apivorus	Sweden	8.63	Côte d'Ivoire	16.722	1.443	observed	2
Raptors	European Honey-buzzard	Pernis apivorus	Sweden	8.63	Cameroon	8.361	0.722	observed	1
Raptors	European Honey-buzzard	Pernis apivorus	Sweden	8.63	Ghana	8.361	0.722	observed	1
Raptors	European Honey-buzzard	Pernis apivorus	Sweden	8.63	Guinea	22.324	1.927	inferred	2.67
Raptors	European Honey-buzzard	Pernis apivorus	Sweden	8.63	Liberia	10.786	0.931	inferred	1.29
Raptors	European Honey-buzzard	Pernis apivorus	Sweden	8.63	Nigeria	8.361	0.722	observed	1
Raptors	European Honey-buzzard	Pernis apivorus	Sweden	8.63	Sierra Leone	16.722	1.443	observed	2
Raptors	European Honey-buzzard	Pernis apivorus	Germany	6.24	Cameroon	10.504	0.655	observed	1
Raptors	European Honey-buzzard	Pernis apivorus	Germany	6.24	Congo & Cabinda	10.504	0.655	observed	1
Raptors	European Honey-buzzard	Pernis apivorus	Germany	6.24	Gabon & Equatorial Guinea	10.504	0.655	observed	1
Raptors	European Honey-buzzard	Pernis apivorus	Germany	6.24	Nigeria	42.017	2.622	observed	4
Raptors	European Honey-buzzard	Pernis apivorus	Finland	2.98	Mali	7.176	0.214	observed	2
Raptors	European Honey-buzzard	Pernis apivorus	Finland	2.98	Democratic Republic of Congo	3.588	0.107	observed	1
Raptors	European Honey-buzzard	Pernis apivorus	Netherlands	0.53	Cameroon	6.177	0.033	observed	1
Raptors	European Honey-buzzard	Pernis apivorus	Netherlands	0.53	Gabon & Equatorial Guinea	6.177	0.033	observed	1
Raptors	European Honey-buzzard	Pernis apivorus	Netherlands	0.53	Nigeria	6.177	0.033	observed	1
Raptors	European Honey-buzzard	Pernis apivorus	Poland	4.83	Congo & Cabinda	25	1.208	observed	1
Raptors	European Honey-buzzard	Pernis apivorus	Poland	4.83	Gabon & Equatorial Guinea	75	3.623	observed	3
Raptors	Egyptian Vulture	Neophron percnopterus	Bulgaria	0.76	Ethiopia & Djibouti	14.524	0.11	observed	2
Raptors	Egyptian Vulture	Neophron percnopterus	Bulgaria	0.76	Sudan	21.786	0.166	observed	3
Raptors	Egyptian Vulture	Neophron percnopterus	Bulgaria	0.76	South Sudan	5.592	0.042	inferred	0.77
Raptors	Egyptian Vulture	Neophron percnopterus	Bulgaria	0.76	Chad	58.097	0.442	observed	8
Raptors	Egyptian Vulture	Neophron percnopterus	Spain	47.45	Mali	20	9.49	observed	4
Raptors	Egyptian Vulture	Neophron percnopterus	Spain	47.45	Mauritania	60	28.47	observed	12
Raptors	Egyptian Vulture	Neophron percnopterus	Spain	47.45	Senegal & Gambia	20	9.49	observed	4
Raptors	Egyptian Vulture	Neophron percnopterus	France	2.69	Mauritania	100	2.69	observed	3
Raptors	Egyptian Vulture	Neophron percnopterus	Portugal	2.03	Mali	66.667	1.353	observed	4
Raptors	Egyptian Vulture	Neophron percnopterus	Portugal	2.03	Mauritania	33.333	0.677	observed	2
Raptors	Egyptian Vulture	Neophron percnopterus	Turkey	44.82	Ethiopia & Djibouti	88.889	39.84	observed	8
Raptors	Egyptian Vulture	Neophron percnopterus	Turkey	44.82	Somalia	11.111	4.98	observed	1
Raptors	Short-toed Snake-eagle	Circaetus gallicus	France	23.47	Burkina Faso	24.433	5.734	inferred	0.97
Raptors	Short-toed Snake-eagle	Circaetus gallicus	France	23.47	Mali	50.378	11.824	observed	2
Raptors	Short-toed Snake-eagle	Circaetus gallicus	France	23.47	Niger	25.189	5.912	observed	1
Raptors	Short-toed Snake-eagle	Circaetus gallicus	Italy	7.35	Burkina Faso	11.972	0.88	inferred	0.68
Raptors	Short-toed Snake-eagle	Circaetus gallicus	Italy	7.35	Mali	17.606	1.294	observed	1
Raptors	Short-toed Snake-eagle	Circaetus gallicus	Italy	7.35	Mauritania	52.817	3.882	observed	3
Raptors	Short-toed Snake-eagle	Circaetus gallicus	Italy	7.35	Niger	17.606	1.294	observed	1
Raptors	Short-toed Snake-eagle	Circaetus gallicus	Spain	21.79	Mali	100	21.79	observed	5
Raptors	Lesser Spotted Eagle	Clanga pomarina	Germany	0.68	Angola	5.216	0.035	observed	1
Raptors	Lesser Spotted Eagle	Clanga pomarina	Germany	0.68	Democratic Republic of Congo	6.155	0.042	inferred	1.18
Raptors	Lesser Spotted Eagle	Clanga pomarina	Germany	0.68	Mozambique	5.216	0.035	observed	1
Raptors	Lesser Spotted Eagle	Clanga pomarina	Germany	0.68	Malawi	1.356	0.009	inferred	0.26
Raptors	Lesser Spotted Eagle	Clanga pomarina	Germany	0.68	Rwanda & Burundi	0.73	0.005	inferred	0.14
Raptors	Lesser Spotted Eagle	Clanga pomarina	Germany	0.68	South Sudan	5.216	0.035	observed	1
Raptors	Lesser Spotted Eagle	Clanga pomarina	Germany	0.68	Tanzania	5.216	0.035	observed	1
Raptors	Lesser Spotted Eagle	Clanga pomarina	Germany	0.68	Uganda	3.078	0.021	inferred	0.59
Raptors	Lesser Spotted Eagle	Clanga pomarina	Germany	0.68	Zambia	52.165	0.355	observed	10
Raptors	Lesser Spotted Eagle	Clanga pomarina	Germany	0.68	Zimbabwe	15.649	0.106	observed	3
Raptors	Lesser Spotted Eagle	Clanga pomarina	Poland	12.84	Botswana	34.662	4.451	observed	2
Raptors	Lesser Spotted Eagle	Clanga pomarina	Poland	12.84	Zambia	34.662	4.451	observed	2
Raptors	Lesser Spotted Eagle	Clanga pomarina	Poland	12.84	Zimbabwe	30.676	3.939	inferred	1.77
Raptors	Lesser Spotted Eagle	Clanga pomarina	Romania	14.52	Angola	10.381	1.507	inferred	1.2
Raptors	Lesser Spotted Eagle	Clanga pomarina	Romania	14.52	Botswana	8.651	1.256	observed	1
Raptors	Lesser Spotted Eagle	Clanga pomarina	Romania	14.52	Democratic Republic of Congo	8.564	1.243	inferred	0.99
Raptors	Lesser Spotted Eagle	Clanga pomarina	Romania	14.52	Mozambique	18.253	2.65	inferred	2.11
Raptors	Lesser Spotted Eagle	Clanga pomarina	Romania	14.52	Malawi	2.249	0.327	inferred	0.26
Raptors	Lesser Spotted Eagle	Clanga pomarina	Romania	14.52	Namibia	8.651	1.256	observed	1
Raptors	Lesser Spotted Eagle	Clanga pomarina	Romania	14.52	Tanzania	8.651	1.256	observed	1
Raptors	Lesser Spotted Eagle	Clanga pomarina	Romania	14.52	South Africa & eSwatini	17.301	2.512	observed	2
Raptors	Lesser Spotted Eagle	Clanga pomarina	Romania	14.52	Zambia	8.651	1.256	observed	1
Raptors	Lesser Spotted Eagle	Clanga pomarina	Romania	14.52	Zimbabwe	8.651	1.256	observed	1
Raptors	Lesser Spotted Eagle	Clanga pomarina	Estonia	3.09	Democratic Republic of Congo	25	0.773	observed	2
Raptors	Lesser Spotted Eagle	Clanga pomarina	Estonia	3.09	Zambia	50	1.545	observed	4
Raptors	Lesser Spotted Eagle	Clanga pomarina	Estonia	3.09	Zimbabwe	25	0.773	observed	2
Raptors	Lesser Spotted Eagle	Clanga pomarina	Slovakia	3.9	Mozambique	66.667	2.6	observed	2
Raptors	Lesser Spotted Eagle	Clanga pomarina	Slovakia	3.9	Zimbabwe	33.333	1.3	observed	1
Raptors	Greater Spotted Eagle	Clanga clanga	Poland	6.74	Sudan	37.5	2.528	observed	3
Raptors	Greater Spotted Eagle	Clanga clanga	Poland	6.74	South Sudan	50	3.37	observed	4
Raptors	Greater Spotted Eagle	Clanga clanga	Poland	6.74	Chad	12.5	0.843	observed	1
Raptors	Booted Eagle	Hieraaetus pennatus	Spain	74.02	Benin & Togo	4.527	3.351	inferred	0.68
Raptors	Booted Eagle	Hieraaetus pennatus	Spain	74.02	Burkina Faso	6.658	4.928	observed	1
Raptors	Booted Eagle	Hieraaetus pennatus	Spain	74.02	Cameroon	2.264	1.676	inferred	0.34
Raptors	Booted Eagle	Hieraaetus pennatus	Spain	74.02	Mali	26.631	19.712	observed	4
Raptors	Booted Eagle	Hieraaetus pennatus	Spain	74.02	Mauritania	26.631	19.712	observed	4
Raptors	Booted Eagle	Hieraaetus pennatus	Spain	74.02	Niger	19.973	14.784	observed	3
Raptors	Booted Eagle	Hieraaetus pennatus	Spain	74.02	Nigeria	6.658	4.928	observed	1
Raptors	Booted Eagle	Hieraaetus pennatus	Spain	74.02	Chad	6.658	4.928	observed	1
Raptors	Western Marsh-harrier	Circus aeruginosus	Hungary	7.94	Burkina Faso	14.773	1.173	inferred	0.52
Raptors	Western Marsh-harrier	Circus aeruginosus	Hungary	7.94	Mali	28.409	2.256	observed	1
Raptors	Western Marsh-harrier	Circus aeruginosus	Hungary	7.94	Mauritania	28.409	2.256	observed	1
Raptors	Western Marsh-harrier	Circus aeruginosus	Hungary	7.94	Niger	28.409	2.256	observed	1
Raptors	Western Marsh-harrier	Circus aeruginosus	Slovakia	1.08	Benin & Togo	5.907	0.064	inferred	0.42
Raptors	Western Marsh-harrier	Circus aeruginosus	Slovakia	1.08	Burkina Faso	9.705	0.105	inferred	0.69
Raptors	Western Marsh-harrier	Circus aeruginosus	Slovakia	1.08	Mali	56.259	0.608	observed	4
Raptors	Western Marsh-harrier	Circus aeruginosus	Slovakia	1.08	Niger	14.065	0.152	observed	1
Raptors	Western Marsh-harrier	Circus aeruginosus	Slovakia	1.08	Nigeria	14.065	0.152	observed	1
Raptors	Western Marsh-harrier	Circus aeruginosus	Belgium	0.12	Mali	25	0.03	observed	1
Raptors	Western Marsh-harrier	Circus aeruginosus	Belgium	0.12	Mauritania	50	0.06	observed	2
Raptors	Western Marsh-harrier	Circus aeruginosus	Belgium	0.12	Senegal & Gambia	25	0.03	observed	1
Raptors	Western Marsh-harrier	Circus aeruginosus	Czech Republic	1.53	Mali	100	1.53	observed	4
Raptors	Western Marsh-harrier	Circus aeruginosus	Germany	6.75	Mali	66.667	4.5	observed	2
Raptors	Western Marsh-harrier	Circus aeruginosus	Germany	6.75	Mauritania	33.333	2.25	observed	1
Raptors	Western Marsh-harrier	Circus aeruginosus	Netherlands	0.92	Guinea	25	0.23	observed	1
Raptors	Western Marsh-harrier	Circus aeruginosus	Netherlands	0.92	Mali	25	0.23	observed	1
Raptors	Western Marsh-harrier	Circus aeruginosus	Netherlands	0.92	Mauritania	25	0.23	observed	1
Raptors	Western Marsh-harrier	Circus aeruginosus	Netherlands	0.92	Senegal & Gambia	25	0.23	observed	1
Raptors	Western Marsh-harrier	Circus aeruginosus	Sweden	1.31	Guinea	8.333	0.109	observed	1
Raptors	Western Marsh-harrier	Circus aeruginosus	Sweden	1.31	Guinea-Bissau	25	0.328	observed	3
Raptors	Western Marsh-harrier	Circus aeruginosus	Sweden	1.31	Mali	33.333	0.437	observed	4
Raptors	Western Marsh-harrier	Circus aeruginosus	Sweden	1.31	Mauritania	8.333	0.109	observed	1
Raptors	Western Marsh-harrier	Circus aeruginosus	Sweden	1.31	Senegal & Gambia	16.667	0.218	observed	2
Raptors	Western Marsh-harrier	Circus aeruginosus	Sweden	1.31	Sierra Leone	8.333	0.109	observed	1
Raptors	Montagu's Harrier	Circus pygargus	Belarus	16.53	Cameroon	5.979	0.988	inferred	0.29
Raptors	Montagu's Harrier	Circus pygargus	Belarus	16.53	Niger	41.237	6.816	observed	2
Raptors	Montagu's Harrier	Circus pygargus	Belarus	16.53	Nigeria	32.165	5.317	inferred	1.56
Raptors	Montagu's Harrier	Circus pygargus	Belarus	16.53	Chad	20.619	3.408	observed	1
Raptors	Montagu's Harrier	Circus pygargus	Germany	1.88	Burkina Faso	18.367	0.345	inferred	0.9
Raptors	Montagu's Harrier	Circus pygargus	Germany	1.88	Mali	40.816	0.767	observed	2
Raptors	Montagu's Harrier	Circus pygargus	Germany	1.88	Mauritania	20.408	0.384	observed	1
Raptors	Montagu's Harrier	Circus pygargus	Germany	1.88	Niger	20.408	0.384	observed	1
Raptors	Montagu's Harrier	Circus pygargus	United Kingdom	0.03	Burkina Faso	30.915	0.009	inferred	1.79
Raptors	Montagu's Harrier	Circus pygargus	United Kingdom	0.03	Ghana	17.271	0.005	observed	1
Raptors	Montagu's Harrier	Circus pygargus	United Kingdom	0.03	Mali	17.271	0.005	observed	1
Raptors	Montagu's Harrier	Circus pygargus	United Kingdom	0.03	Senegal & Gambia	34.542	0.01	observed	2
Raptors	Montagu's Harrier	Circus pygargus	Netherlands	0.2	Burkina Faso	12.49	0.025	inferred	1.57
Raptors	Montagu's Harrier	Circus pygargus	Netherlands	0.2	Mali	23.866	0.048	observed	3
Raptors	Montagu's Harrier	Circus pygargus	Netherlands	0.2	Mauritania	39.777	0.08	observed	5
Raptors	Montagu's Harrier	Circus pygargus	Netherlands	0.2	Niger	15.911	0.032	observed	2
Raptors	Montagu's Harrier	Circus pygargus	Netherlands	0.2	Senegal & Gambia	7.955	0.016	observed	1
Raptors	Montagu's Harrier	Circus pygargus	Denmark	0.13	Mali	33.333	0.043	observed	2
Raptors	Montagu's Harrier	Circus pygargus	Denmark	0.13	Mauritania	50	0.065	observed	3
Raptors	Montagu's Harrier	Circus pygargus	Denmark	0.13	Chad	16.667	0.022	observed	1
Raptors	Montagu's Harrier	Circus pygargus	Spain	20.76	Mali	66.667	13.84	observed	4
Raptors	Montagu's Harrier	Circus pygargus	Spain	20.76	Mauritania	16.667	3.46	observed	1
Raptors	Montagu's Harrier	Circus pygargus	Spain	20.76	Senegal & Gambia	16.667	3.46	observed	1
Raptors	Montagu's Harrier	Circus pygargus	Poland	16.7	Niger	100	16.7	observed	3
Raptors	Black Kite	Milvus migrans	Bulgaria	0.24	Central African Republic	33.333	0.08	observed	1
Raptors	Black Kite	Milvus migrans	Bulgaria	0.24	Ethiopia & Djibouti	33.333	0.08	observed	1
Raptors	Black Kite	Milvus migrans	Bulgaria	0.24	South Sudan	33.333	0.08	observed	1
Raptors	Black Kite	Milvus migrans	Czech Republic	0.08	Senegal & Gambia	50	0.04	observed	4
Raptors	Black Kite	Milvus migrans	Czech Republic	0.08	Uganda	12.5	0.01	observed	1
Raptors	Black Kite	Milvus migrans	Czech Republic	0.08	Ghana	25	0.02	observed	2
Raptors	Black Kite	Milvus migrans	Czech Republic	0.08	Nigeria	12.5	0.01	observed	1
Raptors	Black Kite	Milvus migrans	Spain	24.73	Mauritania	100	24.73	observed	4
Raptors	Lesser Kestrel	Falco naumanni	Greece	21.77	Benin & Togo	2.667	0.581	inferred	0.18
Raptors	Lesser Kestrel	Falco naumanni	Greece	21.77	Burkina Faso	8.444	1.838	inferred	0.57
Raptors	Lesser Kestrel	Falco naumanni	Greece	21.77	Mali	14.815	3.225	observed	1
Raptors	Lesser Kestrel	Falco naumanni	Greece	21.77	Niger	14.815	3.225	observed	1
Raptors	Lesser Kestrel	Falco naumanni	Greece	21.77	Nigeria	29.63	6.45	observed	2
Raptors	Lesser Kestrel	Falco naumanni	Greece	21.77	Chad	29.63	6.45	observed	2
Raptors	Lesser Kestrel	Falco naumanni	Italy	23.89	Benin & Togo	2.18	0.521	inferred	0.78
Raptors	Lesser Kestrel	Falco naumanni	Italy	23.89	Burkina Faso	2.795	0.668	observed	1
Raptors	Lesser Kestrel	Falco naumanni	Italy	23.89	Mali	27.949	6.677	observed	10
Raptors	Lesser Kestrel	Falco naumanni	Italy	23.89	Mauritania	8.385	2.003	observed	3
Raptors	Lesser Kestrel	Falco naumanni	Italy	23.89	Niger	44.718	10.683	observed	16
Raptors	Lesser Kestrel	Falco naumanni	Italy	23.89	Nigeria	11.179	2.671	observed	4
Raptors	Lesser Kestrel	Falco naumanni	Italy	23.89	Chad	2.795	0.668	observed	1
Raptors	Lesser Kestrel	Falco naumanni	Bulgaria	0.65	Niger	40	0.26	observed	2
Raptors	Lesser Kestrel	Falco naumanni	Bulgaria	0.65	Nigeria	20	0.13	observed	1
Raptors	Lesser Kestrel	Falco naumanni	Bulgaria	0.65	Chad	40	0.26	observed	2
Raptors	Lesser Kestrel	Falco naumanni	Spain	43.98	Mali	37.5	16.493	observed	9
Raptors	Lesser Kestrel	Falco naumanni	Spain	43.98	Mauritania	37.5	16.493	observed	9
Raptors	Lesser Kestrel	Falco naumanni	Spain	43.98	Senegal & Gambia	25	10.995	observed	6
Raptors	Lesser Kestrel	Falco naumanni	France	1.2	Burkina Faso	7.143	0.086	observed	1
Raptors	Lesser Kestrel	Falco naumanni	France	1.2	Mali	28.571	0.343	observed	4
Raptors	Lesser Kestrel	Falco naumanni	France	1.2	Mauritania	50	0.6	observed	7
Raptors	Lesser Kestrel	Falco naumanni	France	1.2	Senegal & Gambia	14.286	0.171	observed	2
Raptors	Lesser Kestrel	Falco naumanni	Portugal	2.16	Mauritania	25	0.54	observed	1
Raptors	Lesser Kestrel	Falco naumanni	Portugal	2.16	Senegal & Gambia	75	1.62	observed	3
Raptors	Red-footed Falcon	Falco vespertinus	Hungary	5.48	Angola	62.5	3.425	observed	5
Raptors	Red-footed Falcon	Falco vespertinus	Hungary	5.48	Namibia	37.5	2.055	observed	3
Raptors	Eleonora's Falcon	Falco eleonorae	Cyprus	0.83	Madagascar	100	0.83	observed	6
Raptors	Eleonora's Falcon	Falco eleonorae	Spain	5.68	Madagascar	100	5.68	observed	7
Raptors	Eleonora's Falcon	Falco eleonorae	Greece	87.87	Madagascar	100	87.87	observed	8
Raptors	Eleonora's Falcon	Falco eleonorae	Italy	4.78	Madagascar	88.889	4.249	observed	8
Raptors	Eleonora's Falcon	Falco eleonorae	Italy	4.78	Mozambique	11.111	0.531	observed	1
Raptors	Eurasian Hobby	Falco subbuteo	Sweden	3.34	Angola	33.333	1.113	observed	1
Raptors	Eurasian Hobby	Falco subbuteo	Sweden	3.34	Zambia	66.667	2.227	observed	2
