# Supplementary material for: Connectivity between countries established by landbirds and raptors migrating along the African–Eurasian flyway
Source: Conserv Biol. 2022 Dec 15;37(1):e14002. doi: 10.1111/cobi.14002 (PMC10107209; doi:10.1111/cobi.14002)
Supplement: Supplementary file 6 — Appendix S12: List of species‐country combinations identified as priorities for future tracking [file COBI-37-0-s003.xlsx]

## Sheet: Appendix_S12
Connectivity between countries established by landbirds and raptors migrating along the African-Eurasian flyway Guilherme et al. (2022). Conservation Biology. DOI: 10.1111/cobi.14002
Appendix S12: List of species-country combinations identified as priorities for future tracking
The table below lists all 287 species-country combinations we identified as priorities for future tracking studies. We identified for each decreasing species (Appendix S2), in each subregion (Appendix S1), the set of priority countries for future tracking, defined as those countries holding larger fractions of regional populations, that are needed to complement existing studies ensuring that ther…
Continent	Region	Species-country combination	Common name	Scientific name	Country	Fraction of regional population
Europe	Western Europe	Garden Warbler - Spain	Garden Warbler	Sylvia borin	Spain	0.274
Europe	Western Europe	Common Grasshopper-warbler - France	Common Grasshopper-warbler	Locustella naevia	France	0.332
Europe	Western Europe	Common Grasshopper-warbler - Ireland	Common Grasshopper-warbler	Locustella naevia	Ireland	0.355
Europe	Western Europe	Montagu's Harrier - France	Montagu's Harrier	Circus pygargus	France	0.449
Europe	Western Europe	Willow Warbler - United Kingdom	Willow Warbler	Phylloscopus trochilus	United Kingdom	0.454
Europe	Western Europe	Willow Warbler - Ireland	Willow Warbler	Phylloscopus trochilus	Ireland	0.471
Europe	Western Europe	Garden Warbler - France	Garden Warbler	Sylvia borin	France	0.493
Europe	Western Europe	Tree Pipit - France	Tree Pipit	Anthus trivialis	France	0.505
Europe	Western Europe	Common Kestrel - France	Common Kestrel	Falco tinnunculus	France	0.523
Europe	Western Europe	Whinchat - Spain	Whinchat	Saxicola rubetra	Spain	0.553
Europe	Western Europe	Collared Sand Martin - Spain	Collared Sand Martin	Riparia riparia	Spain	0.578
Europe	Western Europe	Eurasian Thick-knee - Spain	Eurasian Thick-knee	Burhinus oedicnemus	Spain	0.581
Europe	Western Europe	Lesser Grey Shrike - Spain	Lesser Grey Shrike	Lanius minor	Spain	0.6
Europe	Western Europe	Icterine Warbler - Netherlands	Icterine Warbler	Hippolais icterina	Netherlands	0.63
Europe	Western Europe	Common Quail - Spain	Common Quail	Coturnix coturnix	Spain	0.683
Europe	Western Europe	European Turtle-dove - Spain	European Turtle-dove	Streptopelia turtur	Spain	0.738
Europe	Western Europe	Common Cuckoo - Spain	Common Cuckoo	Cuculus canorus	Spain	0.764
Europe	Western Europe	Common Stonechat - Spain	Common Stonechat	Saxicola torquatus	Spain	0.781
Europe	Western Europe	European Pied Flycatcher - Spain	European Pied Flycatcher	Ficedula hypoleuca	Spain	0.81
Europe	Western Europe	Spotted Flycatcher - Spain	Spotted Flycatcher	Muscicapa striata	Spain	0.82
Europe	Western Europe	Great Grey Shrike - France	Great Grey Shrike	Lanius excubitor	France	0.823
Europe	Western Europe	Western Yellow Wagtail - Spain	Western Yellow Wagtail	Motacilla flava	Spain	0.851
Europe	Western Europe	Wood Warbler - France	Wood Warbler	Phylloscopus sibilatrix	France	0.9
Europe	Western Europe	Common Swift - Spain	Common Swift	Apus apus	Spain	0.919
Europe	Western Europe	Ortolan Bunting - Spain	Ortolan Bunting	Emberiza hortulana	Spain	0.972
Europe	Western Europe	Red-necked Nightjar - Spain	Red-necked Nightjar	Caprimulgus ruficollis	Spain	0.981
Europe	Western Europe	Woodchat Shrike - Spain	Woodchat Shrike	Lanius senator	Spain	0.988
Europe	Western Europe	Little Swift - Spain	Little Swift	Apus affinis	Spain	1
Europe	Central Europe	Common Kestrel - Czech Republic	Common Kestrel	Falco tinnunculus	Czech Republic	0.084
Europe	Central Europe	Common Quail - Hungary	Common Quail	Coturnix coturnix	Hungary	0.145
Europe	Central Europe	Common Quail - Croatia	Common Quail	Coturnix coturnix	Croatia	0.151
Europe	Central Europe	Common Swift - Germany	Common Swift	Apus apus	Germany	0.168
Europe	Central Europe	Spotted Flycatcher - Germany	Spotted Flycatcher	Muscicapa striata	Germany	0.174
Europe	Central Europe	European Turtle-dove - Hungary	European Turtle-dove	Streptopelia turtur	Hungary	0.193
Europe	Central Europe	Common Stonechat - Hungary	Common Stonechat	Saxicola torquatus	Hungary	0.199
Europe	Central Europe	River Warbler - Hungary	River Warbler	Locustella fluviatilis	Hungary	0.217
Europe	Central Europe	Common Cuckoo - Croatia	Common Cuckoo	Cuculus canorus	Croatia	0.22
Europe	Central Europe	Garden Warbler - Poland	Garden Warbler	Sylvia borin	Poland	0.227
Europe	Central Europe	Common Cuckoo - Poland	Common Cuckoo	Cuculus canorus	Poland	0.239
Europe	Central Europe	Spotted Flycatcher - Poland	Spotted Flycatcher	Muscicapa striata	Poland	0.239
Europe	Central Europe	Tree Pipit - Czech Republic	Tree Pipit	Anthus trivialis	Czech Republic	0.24
Europe	Central Europe	Spotted Flycatcher - Italy	Spotted Flycatcher	Muscicapa striata	Italy	0.261
Europe	Central Europe	Common Quail - Poland	Common Quail	Coturnix coturnix	Poland	0.284
Europe	Central Europe	Lesser Grey Shrike - Croatia	Lesser Grey Shrike	Lanius minor	Croatia	0.357
Europe	Central Europe	Tree Pipit - Poland	Tree Pipit	Anthus trivialis	Poland	0.38
Europe	Central Europe	Barn Swallow - Poland	Barn Swallow	Hirundo rustica	Poland	0.41
Europe	Central Europe	European Turtle-dove - Italy	European Turtle-dove	Streptopelia turtur	Italy	0.417
Europe	Central Europe	Common Stonechat - Italy	Common Stonechat	Saxicola torquatus	Italy	0.425
Europe	Central Europe	Garden Warbler - Germany	Garden Warbler	Sylvia borin	Germany	0.431
Europe	Central Europe	Lesser Grey Shrike - Hungary	Lesser Grey Shrike	Lanius minor	Hungary	0.436
Europe	Central Europe	Common Kestrel - Germany	Common Kestrel	Falco tinnunculus	Germany	0.442
Europe	Central Europe	River Warbler - Poland	River Warbler	Locustella fluviatilis	Poland	0.443
Europe	Central Europe	Common Swift - Italy	Common Swift	Apus apus	Italy	0.469
Europe	Central Europe	European Pied Flycatcher - Poland	European Pied Flycatcher	Ficedula hypoleuca	Poland	0.502
Europe	Central Europe	Red-backed Shrike - Poland	Red-backed Shrike	Lanius collurio	Poland	0.506
Europe	Central Europe	Collared Sand Martin - Poland	Collared Sand Martin	Riparia riparia	Poland	0.516
Europe	Central Europe	Common Grasshopper-warbler - Poland	Common Grasshopper-warbler	Locustella naevia	Poland	0.587
Europe	Central Europe	Willow Warbler - Poland	Willow Warbler	Phylloscopus trochilus	Poland	0.591
Europe	Central Europe	Saker Falcon - Hungary	Saker Falcon	Falco cherrug	Hungary	0.653
Europe	Central Europe	Rufous-tailed Scrub-robin - Montenegro	Rufous-tailed Scrub-robin	Cercotrichas galactotes	Montenegro	0.667
Europe	Central Europe	Icterine Warbler - Poland	Icterine Warbler	Hippolais icterina	Poland	0.692
Europe	Central Europe	Wood Warbler - Poland	Wood Warbler	Phylloscopus sibilatrix	Poland	0.712
Europe	Central Europe	Woodchat Shrike - Croatia	Woodchat Shrike	Lanius senator	Croatia	0.767
Europe	Central Europe	Western Yellow Wagtail - Poland	Western Yellow Wagtail	Motacilla flava	Poland	0.796
Europe	Central Europe	Great Grey Shrike - Poland	Great Grey Shrike	Lanius excubitor	Poland	0.891
Europe	Central Europe	Egyptian Vulture - Italy	Egyptian Vulture	Neophron percnopterus	Italy	0.899
Europe	Central Europe	Ortolan Bunting - Poland	Ortolan Bunting	Emberiza hortulana	Poland	0.902
Europe	Central Europe	Great Spotted Cuckoo - Italy	Great Spotted Cuckoo	Clamator glandarius	Italy	0.914
Europe	Central Europe	Whinchat - Poland	Whinchat	Saxicola rubetra	Poland	0.923
Europe	Central Europe	Eurasian Thick-knee - Italy	Eurasian Thick-knee	Burhinus oedicnemus	Italy	0.949
Europe	Central Europe	Aquatic Warbler - Poland	Aquatic Warbler	Acrocephalus paludicola	Poland	1
Europe	Northern Europe	Common Swift - Finland	Common Swift	Apus apus	Finland	0.159
Europe	Northern Europe	Garden Warbler - Norway	Garden Warbler	Sylvia borin	Norway	0.163
Europe	Northern Europe	Barn Swallow - Sweden	Barn Swallow	Hirundo rustica	Sweden	0.177
Europe	Northern Europe	Whinchat - Sweden	Whinchat	Saxicola rubetra	Sweden	0.18
Europe	Northern Europe	Garden Warbler - Finland	Garden Warbler	Sylvia borin	Finland	0.187
Europe	Northern Europe	Whinchat - Lithuania	Whinchat	Saxicola rubetra	Lithuania	0.194
Europe	Northern Europe	Red-backed Shrike - Finland	Red-backed Shrike	Lanius collurio	Finland	0.201
Europe	Northern Europe	Collared Sand Martin - Sweden	Collared Sand Martin	Riparia riparia	Sweden	0.204
Europe	Northern Europe	Barn Swallow - Denmark	Barn Swallow	Hirundo rustica	Denmark	0.219
Europe	Northern Europe	Whinchat - Latvia	Whinchat	Saxicola rubetra	Latvia	0.219
Europe	Northern Europe	Wood Warbler - Estonia	Wood Warbler	Phylloscopus sibilatrix	Estonia	0.24
Europe	Northern Europe	Red-backed Shrike - Latvia	Red-backed Shrike	Lanius collurio	Latvia	0.257
Europe	Northern Europe	Willow Warbler - Finland	Willow Warbler	Phylloscopus trochilus	Finland	0.26
Europe	Northern Europe	Common Kestrel - Finland	Common Kestrel	Falco tinnunculus	Finland	0.262
Europe	Northern Europe	Tree Pipit - Finland	Tree Pipit	Anthus trivialis	Finland	0.277
Europe	Northern Europe	Icterine Warbler - Estonia	Icterine Warbler	Hippolais icterina	Estonia	0.292
Europe	Northern Europe	River Warbler - Estonia	River Warbler	Locustella fluviatilis	Estonia	0.298
Europe	Northern Europe	Garden Warbler - Sweden	Garden Warbler	Sylvia borin	Sweden	0.298
Europe	Northern Europe	Icterine Warbler - Latvia	Icterine Warbler	Hippolais icterina	Latvia	0.301
Europe	Northern Europe	Great Grey Shrike - Finland	Great Grey Shrike	Lanius excubitor	Finland	0.318
Europe	Northern Europe	Common Grasshopper-warbler - Lithuania	Common Grasshopper-warbler	Locustella naevia	Lithuania	0.321
Europe	Northern Europe	Tree Pipit - Sweden	Tree Pipit	Anthus trivialis	Sweden	0.34
Europe	Northern Europe	Common Cuckoo - Finland	Common Cuckoo	Cuculus canorus	Finland	0.35
Europe	Northern Europe	Collared Sand Martin - Lithuania	Collared Sand Martin	Riparia riparia	Lithuania	0.35
Europe	Northern Europe	Wood Warbler - Latvia	Wood Warbler	Phylloscopus sibilatrix	Latvia	0.362
Europe	Northern Europe	Spotted Flycatcher - Finland	Spotted Flycatcher	Muscicapa striata	Finland	0.365
Europe	Northern Europe	Spotted Flycatcher - Sweden	Spotted Flycatcher	Muscicapa striata	Sweden	0.366
Europe	Northern Europe	Common Kestrel - Sweden	Common Kestrel	Falco tinnunculus	Sweden	0.374
Europe	Northern Europe	European Pied Flycatcher - Sweden	European Pied Flycatcher	Ficedula hypoleuca	Sweden	0.374
Europe	Northern Europe	Common Grasshopper-warbler - Estonia	Common Grasshopper-warbler	Locustella naevia	Estonia	0.388
Europe	Northern Europe	Common Swift - Sweden	Common Swift	Apus apus	Sweden	0.389
Europe	Northern Europe	River Warbler - Latvia	River Warbler	Locustella fluviatilis	Latvia	0.398
Europe	Northern Europe	Western Yellow Wagtail - Sweden	Western Yellow Wagtail	Motacilla flava	Sweden	0.408
Europe	Northern Europe	Great Grey Shrike - Sweden	Great Grey Shrike	Lanius excubitor	Sweden	0.428
Europe	Northern Europe	Willow Warbler - Sweden	Willow Warbler	Phylloscopus trochilus	Sweden	0.431
Europe	Northern Europe	Western Yellow Wagtail - Finland	Western Yellow Wagtail	Motacilla flava	Finland	0.467
Europe	Northern Europe	Montagu's Harrier - Lithuania	Montagu's Harrier	Circus pygargus	Lithuania	0.482
Europe	Northern Europe	Common Quail - Lithuania	Common Quail	Coturnix coturnix	Lithuania	0.509
Europe	Northern Europe	European Turtle-dove - Latvia	European Turtle-dove	Streptopelia turtur	Latvia	0.632
Europe	Northern Europe	Greater Spotted Eagle - Estonia	Greater Spotted Eagle	Clanga clanga	Estonia	0.686
Europe	Northern Europe	Ortolan Bunting - Finland	Ortolan Bunting	Emberiza hortulana	Finland	0.802
Europe	Northern Europe	Common Stonechat - Denmark	Common Stonechat	Saxicola torquatus	Denmark	0.838
Europe	Northern Europe	Aquatic Warbler - Lithuania	Aquatic Warbler	Acrocephalus paludicola	Lithuania	1
Europe	Northern Europe	Lesser Grey Shrike - Lithuania	Lesser Grey Shrike	Lanius minor	Lithuania	1
Europe	Eastern Europe	European Turtle-dove - Romania	European Turtle-dove	Streptopelia turtur	Romania	0.177
Europe	Eastern Europe	Barn Swallow - Turkey	Barn Swallow	Hirundo rustica	Turkey	0.207
Europe	Eastern Europe	Barn Swallow - Ukraine	Barn Swallow	Hirundo rustica	Ukraine	0.207
Europe	Eastern Europe	Barn Swallow - Romania	Barn Swallow	Hirundo rustica	Romania	0.227
Europe	Eastern Europe	Common Cuckoo - Turkey	Common Cuckoo	Cuculus canorus	Turkey	0.25
Europe	Eastern Europe	Spotted Flycatcher - Ukraine	Spotted Flycatcher	Muscicapa striata	Ukraine	0.252
Europe	Eastern Europe	Common Kestrel - Ukraine	Common Kestrel	Falco tinnunculus	Ukraine	0.276
Europe	Eastern Europe	Spotted Flycatcher - Belarus	Spotted Flycatcher	Muscicapa striata	Belarus	0.279
Europe	Eastern Europe	Lesser Grey Shrike - Turkey	Lesser Grey Shrike	Lanius minor	Turkey	0.302
Europe	Eastern Europe	Tree Pipit - Ukraine	Tree Pipit	Anthus trivialis	Ukraine	0.304
Europe	Eastern Europe	Whinchat - Romania	Whinchat	Saxicola rubetra	Romania	0.314
Europe	Eastern Europe	Common Kestrel - Romania	Common Kestrel	Falco tinnunculus	Romania	0.319
Europe	Eastern Europe	Common Cuckoo - Romania	Common Cuckoo	Cuculus canorus	Romania	0.335
Europe	Eastern Europe	Icterine Warbler - Belarus	Icterine Warbler	Hippolais icterina	Belarus	0.348
Europe	Eastern Europe	Woodchat Shrike - Turkey	Woodchat Shrike	Lanius senator	Turkey	0.359
Europe	Eastern Europe	Ortolan Bunting - Turkey	Ortolan Bunting	Emberiza hortulana	Turkey	0.415
Europe	Eastern Europe	Ortolan Bunting - Romania	Ortolan Bunting	Emberiza hortulana	Romania	0.424
Europe	Eastern Europe	Whinchat - Belarus	Whinchat	Saxicola rubetra	Belarus	0.425
Europe	Eastern Europe	Tree Pipit - Belarus	Tree Pipit	Anthus trivialis	Belarus	0.436
Europe	Eastern Europe	Icterine Warbler - Romania	Icterine Warbler	Hippolais icterina	Romania	0.445
Europe	Eastern Europe	Woodchat Shrike - Greece	Woodchat Shrike	Lanius senator	Greece	0.448
Europe	Eastern Europe	Lesser Grey Shrike - Romania	Lesser Grey Shrike	Lanius minor	Romania	0.458
Europe	Eastern Europe	European Turtle-dove - Turkey	European Turtle-dove	Streptopelia turtur	Turkey	0.485
Europe	Eastern Europe	Great Spotted Cuckoo - Cyprus	Great Spotted Cuckoo	Clamator glandarius	Cyprus	0.522
Europe	Eastern Europe	Aquatic Warbler - Belarus	Aquatic Warbler	Acrocephalus paludicola	Belarus	0.536
Europe	Eastern Europe	Collared Sand Martin - Ukraine	Collared Sand Martin	Riparia riparia	Ukraine	0.543
Europe	Eastern Europe	European Roller - Turkey	European Roller	Coracias garrulus	Turkey	0.555
Europe	Eastern Europe	Garden Warbler - Belarus	Garden Warbler	Sylvia borin	Belarus	0.56
Europe	Eastern Europe	Common Quail - Romania	Common Quail	Coturnix coturnix	Romania	0.583
Europe	Eastern Europe	Wood Warbler - Belarus	Wood Warbler	Phylloscopus sibilatrix	Belarus	0.585
Europe	Eastern Europe	Eurasian Thick-knee - Turkey	Eurasian Thick-knee	Burhinus oedicnemus	Turkey	0.59
Europe	Eastern Europe	Red-backed Shrike - Romania	Red-backed Shrike	Lanius collurio	Romania	0.62
Europe	Eastern Europe	Great Grey Shrike - Belarus	Great Grey Shrike	Lanius excubitor	Belarus	0.643
Europe	Eastern Europe	Western Yellow Wagtail - Romania	Western Yellow Wagtail	Motacilla flava	Romania	0.668
Europe	Eastern Europe	Common Grasshopper-warbler - Belarus	Common Grasshopper-warbler	Locustella naevia	Belarus	0.681
Europe	Eastern Europe	Common Swift - Turkey	Common Swift	Apus apus	Turkey	0.686
Europe	Eastern Europe	Common Stonechat - Romania	Common Stonechat	Saxicola torquatus	Romania	0.711
Europe	Eastern Europe	River Warbler - Belarus	River Warbler	Locustella fluviatilis	Belarus	0.756
Europe	Eastern Europe	Willow Warbler - Belarus	Willow Warbler	Phylloscopus trochilus	Belarus	0.771
Europe	Eastern Europe	Saker Falcon - Ukraine	Saker Falcon	Falco cherrug	Ukraine	0.791
Europe	Eastern Europe	Greater Spotted Eagle - Belarus	Greater Spotted Eagle	Clanga clanga	Belarus	0.819
Europe	Eastern Europe	Red-footed Falcon - Ukraine	Red-footed Falcon	Falco vespertinus	Ukraine	0.876
Europe	Eastern Europe	European Pied Flycatcher - Belarus	European Pied Flycatcher	Ficedula hypoleuca	Belarus	0.894
Europe	Eastern Europe	Steppe Eagle - Turkey	Steppe Eagle	Aquila nipalensis	Turkey	0.911
Europe	Eastern Europe	Rufous-tailed Scrub-robin - Turkey	Rufous-tailed Scrub-robin	Cercotrichas galactotes	Turkey	0.952
Europe	Eastern Europe	Cinereous Bunting - Turkey	Cinereous Bunting	Emberiza cineracea	Turkey	0.966
Europe	Eastern Europe	Little Swift - Turkey	Little Swift	Apus affinis	Turkey	1
Africa	Western Africa	Common Grasshopper-warbler - Mauritania	Common Grasshopper-warbler	Locustella naevia	Mauritania	0.13
Africa	Western Africa	Tree Pipit - Nigeria	Tree Pipit	Anthus trivialis	Nigeria	0.203
Africa	Western Africa	Common Quail - Mali	Common Quail	Coturnix coturnix	Mali	0.221
Africa	Western Africa	Little Swift - Nigeria	Little Swift	Apus affinis	Nigeria	0.247
Africa	Western Africa	Woodchat Shrike - Nigeria	Woodchat Shrike	Lanius senator	Nigeria	0.265
Africa	Western Africa	Western Yellow Wagtail - Nigeria	Western Yellow Wagtail	Motacilla flava	Nigeria	0.271
Africa	Western Africa	Common Stonechat - Mali	Common Stonechat	Saxicola torquatus	Mali	0.275
Africa	Western Africa	Garden Warbler - Nigeria	Garden Warbler	Sylvia borin	Nigeria	0.285
Africa	Western Africa	Spotted Flycatcher - Nigeria	Spotted Flycatcher	Muscicapa striata	Nigeria	0.299
Africa	Western Africa	Common Cuckoo - Nigeria	Common Cuckoo	Cuculus canorus	Nigeria	0.309
Africa	Western Africa	Great Grey Shrike - Niger	Great Grey Shrike	Lanius excubitor	Niger	0.309
Africa	Western Africa	Common Kestrel - Nigeria	Common Kestrel	Falco tinnunculus	Nigeria	0.327
Africa	Western Africa	European Roller - Nigeria	European Roller	Coracias garrulus	Nigeria	0.35
Africa	Western Africa	Wood Warbler - Nigeria	Wood Warbler	Phylloscopus sibilatrix	Nigeria	0.39
Africa	Western Africa	Eurasian Thick-knee - Mauritania	Eurasian Thick-knee	Burhinus oedicnemus	Mauritania	0.514
Africa	Western Africa	Red-necked Nightjar - Mauritania	Red-necked Nightjar	Caprimulgus ruficollis	Mauritania	0.523
Africa	Western Africa	Common Grasshopper-warbler - Mali	Common Grasshopper-warbler	Locustella naevia	Mali	0.547
Africa	Western Africa	Saker Falcon - Mauritania	Saker Falcon	Falco cherrug	Mauritania	0.565
Africa	Western Africa	Common Swift - Mali	Common Swift	Apus apus	Mali	0.598
Africa	Western Africa	Greater Spotted Eagle - Nigeria	Greater Spotted Eagle	Clanga clanga	Nigeria	1
Africa	Central Africa	European Pied Flycatcher - Chad	European Pied Flycatcher	Ficedula hypoleuca	Chad	0.028
Africa	Central Africa	Wood Warbler - Gabon & Eq. Guinea	Wood Warbler	Phylloscopus sibilatrix	Gabon & Equatorial Guinea	0.07
Africa	Central Africa	Wood Warbler - Chad	Wood Warbler	Phylloscopus sibilatrix	Chad	0.117
Africa	Central Africa	European Pied Flycatcher - Congo & Cabinda	European Pied Flycatcher	Ficedula hypoleuca	Congo & Cabinda	0.134
Africa	Central Africa	Wood Warbler - Cameroon	Wood Warbler	Phylloscopus sibilatrix	Cameroon	0.143
Africa	Central Africa	European Pied Flycatcher - Gabon & Eq. Guinea	European Pied Flycatcher	Ficedula hypoleuca	Gabon & Equatorial Guinea	0.157
Africa	Central Africa	Wood Warbler - Central African Rep.	Wood Warbler	Phylloscopus sibilatrix	Central African Republic	0.164
Africa	Central Africa	European Pied Flycatcher - Dem. Rep. Congo	European Pied Flycatcher	Ficedula hypoleuca	Democratic Republic of Congo	0.186
Africa	Central Africa	European Pied Flycatcher - Cameroon	European Pied Flycatcher	Ficedula hypoleuca	Cameroon	0.23
Africa	Central Africa	European Pied Flycatcher - Central African Rep.	European Pied Flycatcher	Ficedula hypoleuca	Central African Republic	0.265
Africa	Central Africa	Woodchat Shrike - Central African Rep.	Woodchat Shrike	Lanius senator	Central African Republic	0.311
Africa	Central Africa	Common Kestrel - Dem. Rep. Congo	Common Kestrel	Falco tinnunculus	Democratic Republic of Congo	0.336
Africa	Central Africa	Great Spotted Cuckoo - Central African Rep.	Great Spotted Cuckoo	Clamator glandarius	Central African Republic	0.343
Africa	Central Africa	Whinchat - Chad	Whinchat	Saxicola rubetra	Chad	0.356
Africa	Central Africa	Tree Pipit - Dem. Rep. Congo	Tree Pipit	Anthus trivialis	Democratic Republic of Congo	0.427
Africa	Central Africa	Wood Warbler - Dem. Rep. Congo	Wood Warbler	Phylloscopus sibilatrix	Democratic Republic of Congo	0.436
Africa	Central Africa	Little Swift - Dem. Rep. Congo	Little Swift	Apus affinis	Democratic Republic of Congo	0.498
Africa	Central Africa	Western Yellow Wagtail - Dem. Rep. Congo	Western Yellow Wagtail	Motacilla flava	Democratic Republic of Congo	0.514
Africa	Central Africa	Common Quail - Chad	Common Quail	Coturnix coturnix	Chad	0.547
Africa	Central Africa	Garden Warbler - Dem. Rep. Congo	Garden Warbler	Sylvia borin	Democratic Republic of Congo	0.604
Africa	Central Africa	Spotted Flycatcher - Dem. Rep. Congo	Spotted Flycatcher	Muscicapa striata	Democratic Republic of Congo	0.636
Africa	Central Africa	Common Swift - Dem. Rep. Congo	Common Swift	Apus apus	Democratic Republic of Congo	0.706
Africa	Central Africa	Common Stonechat - Dem. Rep. Congo	Common Stonechat	Saxicola torquatus	Democratic Republic of Congo	0.785
Africa	Central Africa	European Turtle-dove - Chad	European Turtle-dove	Streptopelia turtur	Chad	0.874
Africa	Central Africa	Rufous-tailed Scrub-robin - Chad	Rufous-tailed Scrub-robin	Cercotrichas galactotes	Chad	0.901
Africa	Central Africa	Great Grey Shrike - Chad	Great Grey Shrike	Lanius excubitor	Chad	0.991
Africa	Central Africa	Steppe Eagle - Dem. Rep. Congo	Steppe Eagle	Aquila nipalensis	Democratic Republic of Congo	1
Africa	Central Africa	Saker Falcon - Chad	Saker Falcon	Falco cherrug	Chad	1
Africa	Central Africa	Red-footed Falcon - Dem. Rep. Congo	Red-footed Falcon	Falco vespertinus	Democratic Republic of Congo	1
Africa	Central Africa	Icterine Warbler - Dem. Rep. Congo	Icterine Warbler	Hippolais icterina	Democratic Republic of Congo	1
Africa	Central Africa	Red-backed Shrike - Dem. Rep. Congo	Red-backed Shrike	Lanius collurio	Democratic Republic of Congo	1
Africa	Central Africa	River Warbler - Dem. Rep. Congo	River Warbler	Locustella fluviatilis	Democratic Republic of Congo	1
Africa	Southern Africa	Common Swift - Botswana	Common Swift	Apus apus	Botswana	0.107
Africa	Southern Africa	Icterine Warbler - S. Africa & eSwatini	Icterine Warbler	Hippolais icterina	South Africa & eSwatini	0.119
Africa	Southern Africa	Icterine Warbler - Botswana	Icterine Warbler	Hippolais icterina	Botswana	0.123
Africa	Southern Africa	Common Swift - S. Africa & eSwatini	Common Swift	Apus apus	South Africa & eSwatini	0.135
Africa	Southern Africa	Common Swift - Zambia	Common Swift	Apus apus	Zambia	0.138
Africa	Southern Africa	Common Swift - Mozambique	Common Swift	Apus apus	Mozambique	0.145
Africa	Southern Africa	Common Swift - Namibia	Common Swift	Apus apus	Namibia	0.15
Africa	Southern Africa	Icterine Warbler - Zambia	Icterine Warbler	Hippolais icterina	Zambia	0.183
Africa	Southern Africa	Steppe Eagle - Angola	Steppe Eagle	Aquila nipalensis	Angola	0.205
Africa	Southern Africa	Common Kestrel - S. Africa & eSwatini	Common Kestrel	Falco tinnunculus	South Africa & eSwatini	0.212
Africa	Southern Africa	Spotted Flycatcher - Angola	Spotted Flycatcher	Muscicapa striata	Angola	0.212
Africa	Southern Africa	Red-footed Falcon - Botswana	Red-footed Falcon	Falco vespertinus	Botswana	0.215
Africa	Southern Africa	Willow Warbler - Angola	Willow Warbler	Phylloscopus trochilus	Angola	0.222
Africa	Southern Africa	Common Swift - Angola	Common Swift	Apus apus	Angola	0.23
Africa	Southern Africa	Montagu's Harrier - Mozambique	Montagu's Harrier	Circus pygargus	Mozambique	0.235
Africa	Southern Africa	Icterine Warbler - Angola	Icterine Warbler	Hippolais icterina	Angola	0.271
Africa	Southern Africa	River Warbler - Zimbabwe	River Warbler	Locustella fluviatilis	Zimbabwe	0.272
Africa	Southern Africa	Little Swift - S. Africa & eSwatini	Little Swift	Apus affinis	South Africa & eSwatini	0.275
Africa	Southern Africa	Lesser Grey Shrike - Namibia	Lesser Grey Shrike	Lanius minor	Namibia	0.276
Africa	Southern Africa	Common Stonechat - Angola	Common Stonechat	Saxicola torquatus	Angola	0.281
Africa	Southern Africa	Western Yellow Wagtail - Angola	Western Yellow Wagtail	Motacilla flava	Angola	0.288
Africa	Southern Africa	Garden Warbler - Angola	Garden Warbler	Sylvia borin	Angola	0.3
Africa	Southern Africa	Collared Sand Martin - Zambia	Collared Sand Martin	Riparia riparia	Zambia	0.307
Africa	Southern Africa	River Warbler - Zambia	River Warbler	Locustella fluviatilis	Zambia	0.315
Africa	Southern Africa	Lesser Grey Shrike - S. Africa & eSwatini	Lesser Grey Shrike	Lanius minor	South Africa & eSwatini	0.357
Africa	Southern Africa	Tree Pipit - Zambia	Tree Pipit	Anthus trivialis	Zambia	0.36
Africa	Southern Africa	Common Quail - Angola	Common Quail	Coturnix coturnix	Angola	0.43
Africa	Southern Africa	Great Spotted Cuckoo - Zambia	Great Spotted Cuckoo	Clamator glandarius	Zambia	0.465
Africa	Southern Africa	Whinchat - Zambia	Whinchat	Saxicola rubetra	Zambia	0.473
Africa	Southern Africa	Egyptian Vulture - S. Africa & eSwatini	Egyptian Vulture	Neophron percnopterus	South Africa & eSwatini	0.997
Africa	Eastern Africa	Egyptian Vulture - Eritrea	Egyptian Vulture	Neophron percnopterus	Eritrea	0.031
Africa	Eastern Africa	Ortolan Bunting - Eritrea	Ortolan Bunting	Emberiza hortulana	Eritrea	0.036
Africa	Eastern Africa	Egyptian Vulture - Tanzania	Egyptian Vulture	Neophron percnopterus	Tanzania	0.05
Africa	Eastern Africa	Ortolan Bunting - Sudan	Ortolan Bunting	Emberiza hortulana	Sudan	0.11
Africa	Eastern Africa	Egyptian Vulture - Kenya	Egyptian Vulture	Neophron percnopterus	Kenya	0.129
Africa	Eastern Africa	Saker Falcon - Ethiopia & Djibouti	Saker Falcon	Falco cherrug	Ethiopia & Djibouti	0.138
Africa	Eastern Africa	Saker Falcon - Kenya	Saker Falcon	Falco cherrug	Kenya	0.177
Africa	Eastern Africa	Rufous-tailed Scrub-robin - Ethiopia & Djibouti	Rufous-tailed Scrub-robin	Cercotrichas galactotes	Ethiopia & Djibouti	0.179
Africa	Eastern Africa	Saker Falcon - S. Sudan	Saker Falcon	Falco cherrug	South Sudan	0.184
Africa	Eastern Africa	Rufous-tailed Scrub-robin - Kenya	Rufous-tailed Scrub-robin	Cercotrichas galactotes	Kenya	0.215
Africa	Eastern Africa	Common Kestrel - Tanzania	Common Kestrel	Falco tinnunculus	Tanzania	0.225
Africa	Eastern Africa	European Roller - Ethiopia & Djibouti	European Roller	Coracias garrulus	Ethiopia & Djibouti	0.228
Africa	Eastern Africa	Western Yellow Wagtail - Ethiopia & Djibouti	Western Yellow Wagtail	Motacilla flava	Ethiopia & Djibouti	0.228
Africa	Eastern Africa	Whinchat - Tanzania	Whinchat	Saxicola rubetra	Tanzania	0.228
Africa	Eastern Africa	Little Swift - Ethiopia & Djibouti	Little Swift	Apus affinis	Ethiopia & Djibouti	0.232
Africa	Eastern Africa	Steppe Eagle - Ethiopia & Djibouti	Steppe Eagle	Aquila nipalensis	Ethiopia & Djibouti	0.234
Africa	Eastern Africa	Common Stonechat - Ethiopia & Djibouti	Common Stonechat	Saxicola torquatus	Ethiopia & Djibouti	0.243
Africa	Eastern Africa	Montagu's Harrier - Ethiopia & Djibouti	Montagu's Harrier	Circus pygargus	Ethiopia & Djibouti	0.248
Africa	Eastern Africa	Collared Sand Martin - Ethiopia & Djibouti	Collared Sand Martin	Riparia riparia	Ethiopia & Djibouti	0.253
Africa	Eastern Africa	Rufous-tailed Scrub-robin - Somalia	Rufous-tailed Scrub-robin	Cercotrichas galactotes	Somalia	0.267
Africa	Eastern Africa	Great Spotted Cuckoo - Ethiopia & Djibouti	Great Spotted Cuckoo	Clamator glandarius	Ethiopia & Djibouti	0.269
Africa	Eastern Africa	Tree Pipit - Tanzania	Tree Pipit	Anthus trivialis	Tanzania	0.283
Africa	Eastern Africa	Rufous-tailed Scrub-robin - Sudan	Rufous-tailed Scrub-robin	Cercotrichas galactotes	Sudan	0.283
Africa	Eastern Africa	Eurasian Thick-knee - Sudan	Eurasian Thick-knee	Burhinus oedicnemus	Sudan	0.286
Africa	Eastern Africa	Red-backed Shrike - Ethiopia & Djibouti	Red-backed Shrike	Lanius collurio	Ethiopia & Djibouti	0.295
Africa	Eastern Africa	Common Quail - Sudan	Common Quail	Coturnix coturnix	Sudan	0.311
Africa	Eastern Africa	Greater Spotted Eagle - Ethiopia & Djibouti	Greater Spotted Eagle	Clanga clanga	Ethiopia & Djibouti	0.326
Africa	Eastern Africa	Common Cuckoo - Tanzania	Common Cuckoo	Cuculus canorus	Tanzania	0.397
Africa	Eastern Africa	Woodchat Shrike - Sudan	Woodchat Shrike	Lanius senator	Sudan	0.422
Africa	Eastern Africa	Eurasian Thick-knee - Ethiopia & Djibouti	Eurasian Thick-knee	Burhinus oedicnemus	Ethiopia & Djibouti	0.429
Africa	Eastern Africa	European Turtle-dove - Sudan	European Turtle-dove	Streptopelia turtur	Sudan	0.434
Africa	Eastern Africa	Saker Falcon - Sudan	Saker Falcon	Falco cherrug	Sudan	0.445
Africa	Eastern Africa	Wood Warbler - Uganda	Wood Warbler	Phylloscopus sibilatrix	Uganda	0.494
Africa	Eastern Africa	Willow Warbler - Tanzania	Willow Warbler	Phylloscopus trochilus	Tanzania	0.577
Africa	Eastern Africa	Spotted Flycatcher - Tanzania	Spotted Flycatcher	Muscicapa striata	Tanzania	0.596
Africa	Eastern Africa	Great Grey Shrike - Sudan	Great Grey Shrike	Lanius excubitor	Sudan	0.601
Africa	Eastern Africa	Garden Warbler - Tanzania	Garden Warbler	Sylvia borin	Tanzania	0.674
Africa	Eastern Africa	Cinereous Bunting - Eritrea	Cinereous Bunting	Emberiza cineracea	Eritrea	0.711
Africa	Eastern Africa	Icterine Warbler - Tanzania	Icterine Warbler	Hippolais icterina	Tanzania	0.767
Africa	Eastern Africa	Common Swift - Tanzania	Common Swift	Apus apus	Tanzania	0.79
Africa	Eastern Africa	Ortolan Bunting - Ethiopia & Djibouti	Ortolan Bunting	Emberiza hortulana	Ethiopia & Djibouti	0.824
Africa	Eastern Africa	European Pied Flycatcher - S. Sudan	European Pied Flycatcher	Ficedula hypoleuca	South Sudan	1
Africa	Eastern Africa	Common Grasshopper-warbler - Ethiopia & Djibouti	Common Grasshopper-warbler	Locustella naevia	Ethiopia & Djibouti	1
